# Supplementary material for: Methyl 2-(5-chloro-3-methyl­sulfinyl-1-benzofuran-2-yl)acetate
Source: Acta Crystallogr Sect E Struct Rep Online. 2008 Oct 18;64(Pt 11):o2139. doi: 10.1107/S1600536808033503 (PMC2959551; doi:10.1107/S1600536808033503)
Supplement: Supplementary file 1 [file e-64-o2139-sup1.cif]

##############################################################################
###                                                                        ###
###        Electronic paper (Acta Crystallographica Section E)             ###
###                                                                        ###
##############################################################################
#                                                                            #
# This CIF contains the data in a paper accepted for publication in Acta     #
# Crystallographica Section E. It conforms to the requirements of Notes      #
# for Authors for Section E, and has been peer reviewed under the auspices   #
# of the IUCr Commission on Journals.                                        #
#                                                                            #
# Full details of the Crystallographic Information File format               #
# are given in the paper "The Crystallographic Information File (CIF):       #
# a New Standard Archive File for Crystallography" by S. R. Hall, F. H.      #
# Allen and I. D. Brown [Acta Cryst. (1991), A47, 655-685].                  #
#                                                                            #
# The current version of the core CIF dictionary is obtainable from          #
# ftp://ftp.iucr.org/pub/cif_core.dic. The current version number is 2.4.    #
#                                                                            #
# Software is freely available for graphical display of the structure(s) in  #
# this CIF.  For information consult the CIF home page http://www.iucr.org/  #
# cif/home.html                                                              #
#                                                                            #
# This file may be used for bona fide research purposes within the           #
# scientific community so long as proper attribution is given to the journal # 
# article from which it was obtained.                                        #
#                                                                            #
##############################################################################
                                             
data_global
_audit_creation_method     'form.cif (version 2.0)'
_journal_data_validation_number     ?
_journal_date_recd_electronic     2008-10-13
_journal_date_accepted     2008-10-15
_journal_name_full     'Acta Crystallographica, Section E'
_journal_year     2008
_journal_volume     64
_journal_issue     11
_journal_page_first     o2139
_journal_page_last     o2139
_journal_paper_category     QO
_journal_coeditor_code     ZL2153
_publ_contact_author_name     'Professor Uk Lee'
_publ_contact_author_address
;
Department of Chemistry
Pukyong National University
599-1 Daeyeon 3-dong, Nam-gu
Busan 608-737
Republic of Korea
;
_publ_contact_author_email     'uklee@pknu.ac.kr'
_publ_contact_author_fax     '+82-51-629-5583'
_publ_contact_author_phone     '+82-51-629-5956'
_publ_section_title
;
Methyl 2-(5-chloro-3-methylsulfinyl-1-benzofuran-2-yl)acetate
;
loop_
    _publ_author_name
    _publ_author_address
    'Choi, Hong Dae'
;
Department of Chemistry
Dongeui University
San 24 Kaya-dong, Busanjin-gu
Busan 614-714
Republic of Korea
;
    'Seo, Pil Ja'
;
Department of Chemistry
Dongeui University
San 24 Kaya-dong, Busanjin-gu
Busan 614-714
Republic of Korea
;
    'Son, Byeng Wha'
;
Department of Chemistry
Pukyong National University
599-1 Daeyeon 3-dong, Nam-gu
Busan 608-737
Republic of Korea
;
    'Lee, Uk'
;
Department of Chemistry
Pukyong National University
599-1 Daeyeon 3-dong, Nam-gu
Busan 608-737
Republic of Korea
;
data_I
_chemical_name_systematic
;
Methyl 2-(5-chloro-3-methylsulfinyl-1-benzofuran-2-yl)acetate
;
_chemical_name_common     ?
_chemical_formula_moiety     'C12 H11 Cl O4 S'
_chemical_formula_sum     'C12 H11 Cl O4 S'
_chemical_formula_iupac     'C12 H11 Cl O4 S'
_chemical_formula_weight     286.72
_chemical_melting_point_gt     415
_chemical_melting_point_lt     416
_symmetry_cell_setting     triclinic
_symmetry_space_group_name_H-M     'P -1'
_symmetry_space_group_name_Hall     '-P_1'
loop_
    _symmetry_equiv_pos_as_xyz
    'x, y, z'
    '-x, -y, -z'
_cell_length_a     7.8910(5)
_cell_length_b     8.9416(6)
_cell_length_c     10.4048(7)
_cell_angle_alpha     73.7740(10)
_cell_angle_beta     78.7430(10)
_cell_angle_gamma     68.5590(10)
_cell_volume     652.55(7)
_cell_formula_units_Z     2
_cell_measurement_reflns_used     2313
_cell_measurement_theta_min     2.79
_cell_measurement_theta_max     28.19
_cell_measurement_temperature     298(2)
_exptl_crystal_description     block
_exptl_crystal_colour     colourless
_exptl_crystal_size_max     0.40
_exptl_crystal_size_mid     0.40
_exptl_crystal_size_min     0.20
_exptl_crystal_density_diffrn     1.459
_exptl_crystal_density_meas     ?
_exptl_crystal_density_method     'not measured'
_exptl_crystal_F_000     296
_exptl_absorpt_coefficient_mu     0.455
_exptl_absorpt_correction_type     multi-scan
_exptl_absorpt_process_details     '(SADABS; Sheldrick, 1999)'
_exptl_absorpt_correction_T_min     0.827
_exptl_absorpt_correction_T_max     0.907
_exptl_special_details
;
;
_diffrn_ambient_temperature     298(2)
_diffrn_radiation_type     MoK\a
_diffrn_radiation_wavelength     0.71073
_diffrn_radiation_source     'fine-focus sealed tube'
_diffrn_radiation_monochromator     graphite
_diffrn_measurement_device_type     'Bruker SMART CCD'
_diffrn_measurement_method     '\f and \w'
_diffrn_detector_area_resol_mean     10.0
_diffrn_reflns_number     3753
_diffrn_reflns_av_R_equivalents     0.0121
_diffrn_reflns_av_sigmaI/netI     0.0197
_diffrn_reflns_theta_min     2.51
_diffrn_reflns_theta_max     26.00
_diffrn_reflns_theta_full     26.00
_diffrn_measured_fraction_theta_max     0.982
_diffrn_measured_fraction_theta_full     0.982
_diffrn_reflns_limit_h_min     -9
_diffrn_reflns_limit_h_max     9
_diffrn_reflns_limit_k_min     -11
_diffrn_reflns_limit_k_max     7
_diffrn_reflns_limit_l_min     -12
_diffrn_reflns_limit_l_max     12
_diffrn_standards_number     .
_diffrn_standards_interval_count     .
_diffrn_standards_interval_time     .
_diffrn_standards_decay_%     .
_refine_special_details
;
Refinement of <i>F</i>^2^ against ALL reflections. The weighted <i>R</i>-factor
<i>wR</i> and goodness of fit <i>S</i> are based on <i>F</i>^2^, conventional
<i>R</i>-factors <i>R</i> are based on <i>F</i>, with <i>F</i> set to zero for
negative <i>F</i>^2^. The threshold expression of <i>F</i>^2^ >
\s(<i>F</i>^2^) is used only for calculating <i>R</i>-factors(gt) <i>etc</i>.
and is not relevant to the choice of reflections for refinement.
<i>R</i>-factors based on <i>F</i>^2^ are statistically about twice as large
as those based on <i>F</i>, and <i>R</i>- factors based on ALL data will be
even larger.
;
_reflns_number_total     2525
_reflns_number_gt     2123
_reflns_threshold_expression     I>2\s(I)
_refine_ls_structure_factor_coef     Fsqd
_refine_ls_matrix_type     full
_refine_ls_R_factor_all     0.0434
_refine_ls_R_factor_gt     0.0352
_refine_ls_wR_factor_gt     0.0925
_refine_ls_wR_factor_ref     0.1007
_refine_ls_goodness_of_fit_ref     1.057
_refine_ls_restrained_S_all     1.057
_refine_ls_number_reflns     2525
_refine_ls_number_parameters     169
_refine_ls_number_restraints     0
_refine_ls_hydrogen_treatment     mixed
_refine_ls_weighting_scheme     calc
_refine_ls_weighting_details
       'calc w = 1/[\s^2^(Fo^2^)+(0.0497P)^2^+0.2053P] where P=(Fo^2^+2Fc^2^)/3'
_atom_sites_solution_hydrogens     geom
_atom_sites_solution_primary     direct
_atom_sites_solution_secondary     difmap
_refine_ls_shift/su_max     ?
_refine_ls_shift/su_max_lt     0.001
_refine_ls_shift/su_mean     0.000
_refine_diff_density_max     0.233
_refine_diff_density_min     -0.251
_refine_ls_extinction_method     none
_refine_ls_extinction_coef     ?
loop_
    _atom_type_symbol
    _atom_type_description
    _atom_type_scat_dispersion_real
    _atom_type_scat_dispersion_imag
    _atom_type_scat_source
    'C' 'C' 0.0033 0.0016
                         'International Tables Vol C Tables 4.2.6.8 and 6.1.1.4'
    'H' 'H' 0.0000 0.0000
                         'International Tables Vol C Tables 4.2.6.8 and 6.1.1.4'
    'O' 'O' 0.0106 0.0060
                         'International Tables Vol C Tables 4.2.6.8 and 6.1.1.4'
    'S' 'S' 0.1246 0.1234
                         'International Tables Vol C Tables 4.2.6.8 and 6.1.1.4'
    'Cl' 'Cl' 0.1484 0.1585
                         'International Tables Vol C Tables 4.2.6.8 and 6.1.1.4'
_computing_data_collection     'SMART (Bruker, 2001)'
_computing_cell_refinement     'SAINT (Bruker, 2001)'
_computing_data_reduction     'SAINT (Bruker, 2001)'
_computing_structure_solution     'SHELXS97 (Sheldrick, 2008)'
_computing_structure_refinement     'SHELXL97 (Sheldrick, 2008)'
_computing_molecular_graphics
                      'ORTEP-3 (Farrugia, 1997) and DIAMOND (Brandenburg, 1998)'
_computing_publication_material     'SHELXL97 (Sheldrick, 2008)'
loop_
    _atom_site_type_symbol
    _atom_site_label
    _atom_site_fract_x
    _atom_site_fract_y
    _atom_site_fract_z
    _atom_site_U_iso_or_equiv
    _atom_site_adp_type
    _atom_site_calc_flag
    _atom_site_refinement_flags
    _atom_site_occupancy
    _atom_site_disorder_assembly
    _atom_site_disorder_group
    Cl Cl -0.22541(8) 0.20560(7) 0.87139(8) 0.0834(2) Uani d . 1 . .
    S S 0.23616(7) 0.63233(7) 0.54121(5) 0.05176(17) Uani d . 1 . .
    O O1 0.33659(17) 0.45642(16) 0.92043(12) 0.0468(3) Uani d . 1 . .
    O O2 0.5278(2) 0.89402(19) 0.72451(19) 0.0728(5) Uani d . 1 . .
    O O3 0.2521(2) 0.9006(2) 0.69823(19) 0.0748(5) Uani d . 1 . .
    O O4 0.2462(2) 0.4995(2) 0.47609(15) 0.0688(4) Uani d . 1 . .
    C C1 0.2400(2) 0.5423(2) 0.71481(17) 0.0429(4) Uani d . 1 . .
    C C2 0.1418(2) 0.4347(2) 0.79676(17) 0.0424(4) Uani d . 1 . .
    C C3 0.0067(3) 0.3789(2) 0.7780(2) 0.0489(4) Uani d . 1 . .
    H H3 -0.040(3) 0.409(3) 0.694(2) 0.053(6) Uiso d . 1 . .
    C C4 -0.0519(3) 0.2747(2) 0.8878(2) 0.0555(5) Uani d . 1 . .
    C C5 0.0180(3) 0.2229(3) 1.0116(2) 0.0596(5) Uani d . 1 . .
    H H5 -0.0254 0.1511 1.0818 0.072 Uiso calc R 1 . .
    C C6 0.1517(3) 0.2778(2) 1.0307(2) 0.0556(5) Uani d . 1 . .
    H H6 0.2007 0.2447 1.1124 0.067 Uiso calc R 1 . .
    C C7 0.2087(2) 0.3845(2) 0.92181(19) 0.0450(4) Uani d . 1 . .
    C C8 0.3537(2) 0.5507(2) 0.79220(18) 0.0433(4) Uani d . 1 . .
    C C9 0.4870(3) 0.6396(2) 0.7667(2) 0.0494(4) Uani d . 1 . .
    H H9A 0.5801 0.6024 0.6959 0.059 Uiso calc R 1 . .
    H H9B 0.5470 0.6105 0.8475 0.059 Uiso calc R 1 . .
    C C10 0.4045(3) 0.8245(3) 0.72678(19) 0.0489(4) Uani d . 1 . .
    C C11 0.4682(5) 1.0733(3) 0.6855(4) 0.1092(12) Uani d . 1 . .
    H H11A 0.4158 1.1104 0.6016 0.164 Uiso calc R 1 . .
    H H11B 0.5713 1.1098 0.6754 0.164 Uiso calc R 1 . .
    H H11C 0.3782 1.1180 0.7537 0.164 Uiso calc R 1 . .
    C C12 0.0024(3) 0.7661(3) 0.5437(2) 0.0661(6) Uani d . 1 . .
    H H12A -0.0223 0.8297 0.4543 0.099 Uiso calc R 1 . .
    H H12B -0.0183 0.8390 0.6018 0.099 Uiso calc R 1 . .
    H H12C -0.0772 0.7011 0.5764 0.099 Uiso calc R 1 . .
loop_
    _atom_site_aniso_label
    _atom_site_aniso_U_11
    _atom_site_aniso_U_22
    _atom_site_aniso_U_33
    _atom_site_aniso_U_12
    _atom_site_aniso_U_13
    _atom_site_aniso_U_23
    Cl 0.0594(4) 0.0550(3) 0.1360(6) -0.0274(3) -0.0214(4) -0.0029(4)
    S 0.0541(3) 0.0652(3) 0.0390(3) -0.0251(2) -0.0121(2) -0.0044(2)
    O1 0.0496(7) 0.0499(7) 0.0406(7) -0.0133(6) -0.0141(5) -0.0075(5)
    O2 0.0579(9) 0.0575(9) 0.1130(14) -0.0244(7) -0.0186(9) -0.0208(9)
    O3 0.0557(9) 0.0564(9) 0.1072(13) -0.0179(7) -0.0286(9) 0.0023(9)
    O4 0.0751(10) 0.0872(11) 0.0505(8) -0.0219(9) -0.0140(7) -0.0269(8)
    C1 0.0460(9) 0.0439(10) 0.0394(9) -0.0139(8) -0.0101(7) -0.0081(7)
    C2 0.0436(9) 0.0383(9) 0.0431(9) -0.0087(7) -0.0086(7) -0.0096(7)
    C3 0.0465(10) 0.0432(10) 0.0584(12) -0.0125(8) -0.0119(9) -0.0123(9)
    C4 0.0449(10) 0.0376(10) 0.0800(14) -0.0101(8) -0.0095(10) -0.0100(9)
    C5 0.0537(12) 0.0419(10) 0.0671(13) -0.0109(9) 0.0000(10) 0.0018(9)
    C6 0.0564(12) 0.0489(11) 0.0489(11) -0.0091(9) -0.0087(9) -0.0009(9)
    C7 0.0437(9) 0.0416(10) 0.0455(10) -0.0078(8) -0.0086(7) -0.0093(8)
    C8 0.0428(9) 0.0448(10) 0.0417(9) -0.0107(8) -0.0107(7) -0.0093(7)
    C9 0.0449(10) 0.0534(11) 0.0534(11) -0.0163(8) -0.0143(8) -0.0115(9)
    C10 0.0472(10) 0.0557(11) 0.0468(10) -0.0193(9) -0.0064(8) -0.0124(8)
    C11 0.095(2) 0.0580(16) 0.186(4) -0.0338(16) -0.030(2) -0.0244(19)
    C12 0.0659(13) 0.0603(13) 0.0673(14) -0.0152(11) -0.0275(11) -0.0009(11)
_geom_special_details
;
All e.s.d.'s (except the e.s.d. in the dihedral angle between two l.s. planes)
are estimated using the full covariance matrix. The cell e.s.d.'s are taken
into account individually in the estimation of e.s.d.'s in distances, angles
and torsion angles; correlations between e.s.d.'s in cell parameters are only
used when they are defined by crystal symmetry. An approximate (isotropic)
treatment of cell e.s.d.'s is used for estimating e.s.d.'s involving l.s.
planes.
;
loop_
    _geom_bond_atom_site_label_1
    _geom_bond_atom_site_label_2
    _geom_bond_site_symmetry_2
    _geom_bond_distance
    _geom_bond_publ_flag
    Cl C4 . 1.748(2) ?
    S O4 . 1.4950(17) ?
    S C1 . 1.7613(18) ?
    S C12 . 1.794(2) ?
    O1 C8 . 1.376(2) ?
    O1 C7 . 1.377(2) ?
    O2 C10 . 1.327(2) ?
    O2 C11 . 1.454(3) ?
    O3 C10 . 1.194(2) ?
    C1 C8 . 1.350(2) ?
    C1 C2 . 1.443(3) ?
    C2 C7 . 1.394(3) ?
    C2 C3 . 1.396(3) ?
    C3 C4 . 1.378(3) ?
    C3 H3 . 0.94(2) ?
    C4 C5 . 1.391(3) ?
    C5 C6 . 1.381(3) ?
    C5 H5 . 0.9300 ?
    C6 C7 . 1.380(3) ?
    C6 H6 . 0.9300 ?
    C8 C9 . 1.482(3) ?
    C9 C10 . 1.504(3) ?
    C9 H9A . 0.9700 ?
    C9 H9B . 0.9700 ?
    C11 H11A . 0.9600 ?
    C11 H11B . 0.9600 ?
    C11 H11C . 0.9600 ?
    C12 H12A . 0.9600 ?
    C12 H12B . 0.9600 ?
    C12 H12C . 0.9600 ?
loop_
    _geom_angle_atom_site_label_1
    _geom_angle_atom_site_label_2
    _geom_angle_atom_site_label_3
    _geom_angle_site_symmetry_1
    _geom_angle_site_symmetry_3
    _geom_angle
    _geom_angle_publ_flag
    O4 S C1 . . 105.98(9) ?
    O4 S C12 . . 106.01(11) ?
    C1 S C12 . . 98.50(10) ?
    C8 O1 C7 . . 106.35(13) ?
    C10 O2 C11 . . 116.4(2) ?
    C8 C1 C2 . . 107.57(15) ?
    C8 C1 S . . 124.18(15) ?
    C2 C1 S . . 127.95(14) ?
    C7 C2 C3 . . 119.64(17) ?
    C7 C2 C1 . . 104.63(16) ?
    C3 C2 C1 . . 135.72(17) ?
    C4 C3 C2 . . 116.31(19) ?
    C4 C3 H3 . . 121.9(13) ?
    C2 C3 H3 . . 121.8(13) ?
    C3 C4 C5 . . 123.7(2) ?
    C3 C4 Cl . . 118.25(17) ?
    C5 C4 Cl . . 118.09(16) ?
    C6 C5 C4 . . 120.25(19) ?
    C6 C5 H5 . . 119.9 ?
    C4 C5 H5 . . 119.9 ?
    C7 C6 C5 . . 116.40(19) ?
    C7 C6 H6 . . 121.8 ?
    C5 C6 H6 . . 121.8 ?
    O1 C7 C6 . . 125.70(17) ?
    O1 C7 C2 . . 110.58(15) ?
    C6 C7 C2 . . 123.72(18) ?
    C1 C8 O1 . . 110.86(16) ?
    C1 C8 C9 . . 133.29(17) ?
    O1 C8 C9 . . 115.85(15) ?
    C8 C9 C10 . . 114.36(15) ?
    C8 C9 H9A . . 108.7 ?
    C10 C9 H9A . . 108.7 ?
    C8 C9 H9B . . 108.7 ?
    C10 C9 H9B . . 108.7 ?
    H9A C9 H9B . . 107.6 ?
    O3 C10 O2 . . 123.6(2) ?
    O3 C10 C9 . . 126.28(19) ?
    O2 C10 C9 . . 110.06(16) ?
    O2 C11 H11A . . 109.5 ?
    O2 C11 H11B . . 109.5 ?
    H11A C11 H11B . . 109.5 ?
    O2 C11 H11C . . 109.5 ?
    H11A C11 H11C . . 109.5 ?
    H11B C11 H11C . . 109.5 ?
    S C12 H12A . . 109.5 ?
    S C12 H12B . . 109.5 ?
    H12A C12 H12B . . 109.5 ?
    S C12 H12C . . 109.5 ?
    H12A C12 H12C . . 109.5 ?
    H12B C12 H12C . . 109.5 ?
loop_
    _geom_torsion_atom_site_label_1
    _geom_torsion_atom_site_label_2
    _geom_torsion_atom_site_label_3
    _geom_torsion_atom_site_label_4
    _geom_torsion_site_symmetry_1
    _geom_torsion_site_symmetry_2
    _geom_torsion_site_symmetry_3
    _geom_torsion_site_symmetry_4
    _geom_torsion
    _geom_torsion_publ_flag
    O4 S C1 C8 . . . . 129.68(17) ?
    C12 S C1 C8 . . . . -120.88(18) ?
    O4 S C1 C2 . . . . -43.19(19) ?
    C12 S C1 C2 . . . . 66.26(19) ?
    C8 C1 C2 C7 . . . . -0.4(2) ?
    S C1 C2 C7 . . . . 173.45(14) ?
    C8 C1 C2 C3 . . . . 178.8(2) ?
    S C1 C2 C3 . . . . -7.4(3) ?
    C7 C2 C3 C4 . . . . -0.2(3) ?
    C1 C2 C3 C4 . . . . -179.2(2) ?
    C2 C3 C4 C5 . . . . -1.0(3) ?
    C2 C3 C4 Cl . . . . 178.26(14) ?
    C3 C4 C5 C6 . . . . 1.0(3) ?
    Cl C4 C5 C6 . . . . -178.22(16) ?
    C4 C5 C6 C7 . . . . 0.2(3) ?
    C8 O1 C7 C6 . . . . 179.08(18) ?
    C8 O1 C7 C2 . . . . -1.22(19) ?
    C5 C6 C7 O1 . . . . 178.32(18) ?
    C5 C6 C7 C2 . . . . -1.4(3) ?
    C3 C2 C7 O1 . . . . -178.32(15) ?
    C1 C2 C7 O1 . . . . 1.0(2) ?
    C3 C2 C7 C6 . . . . 1.4(3) ?
    C1 C2 C7 C6 . . . . -179.31(18) ?
    C2 C1 C8 O1 . . . . -0.4(2) ?
    S C1 C8 O1 . . . . -174.49(13) ?
    C2 C1 C8 C9 . . . . -179.77(19) ?
    S C1 C8 C9 . . . . 6.1(3) ?
    C7 O1 C8 C1 . . . . 1.0(2) ?
    C7 O1 C8 C9 . . . . -179.52(15) ?
    C1 C8 C9 C10 . . . . 60.7(3) ?
    O1 C8 C9 C10 . . . . -118.61(18) ?
    C11 O2 C10 O3 . . . . 0.5(4) ?
    C11 O2 C10 C9 . . . . 179.1(2) ?
    C8 C9 C10 O3 . . . . -10.1(3) ?
    C8 C9 C10 O2 . . . . 171.31(17) ?
loop_
    _geom_hbond_atom_site_label_D
    _geom_hbond_atom_site_label_H
    _geom_hbond_atom_site_label_A
    _geom_hbond_site_symmetry_A
    _geom_hbond_distance_DH
    _geom_hbond_distance_HA
    _geom_hbond_distance_DA
    _geom_hbond_angle_DHA
    C11 H11C Cg1 1_565 0.96 2.92 3.858(2) 165.2
    C3 H3 O4 2_566 0.94(2) 2.41(2) 3.320(3) 162.7(17)
    C9 H9B O1 2_667 0.97 2.59 3.550(2) 172.3
    C9 H9A O4 2_666 0.97 2.23 3.183(3) 168.9
