# Supplementary material for: Methyl 2-(5-chloro-3-methyl­sulfinyl-1-benzofuran-2-yl)acetate
Source: Acta Crystallogr Sect E Struct Rep Online. 2008 Oct 18;64(Pt 11):o2139. doi: 10.1107/S1600536808033503 (PMC2959551; doi:10.1107/S1600536808033503)
Supplement: Supplementary file 2 [file e-64-o2139-Isup2.hkl]

# 
# h,k,l, Fc-squared, Fo-squared, sigma(Fo-squared) and status flag 
# 
data_I
_shelx_title ' 08ZA-S IN P-1' 
_shelx_refln_list_code          4 
_shelx_F_calc_maximum      102.35 
_exptl_crystal_F_000       296.00 
_reflns_d_resolution_high  0.8107 
 
loop_ 
 _symmetry_equiv_pos_as_xyz 
 'x, y, z' 
 '-x, -y, -z' 
 
_cell_length_a     7.8910 
_cell_length_b     8.9416 
_cell_length_c    10.4048 
_cell_angle_alpha  73.774 
_cell_angle_beta   78.743 
_cell_angle_gamma  68.559 
 
_shelx_F_squared_multiplier     1.000 
 
loop_ 
 _refln_index_h 
 _refln_index_k 
 _refln_index_l 
 _refln_F_squared_calc 
 _refln_F_squared_meas 
 _refln_F_squared_sigma 
 _refln_observed_status 
   1   0   0       84.98       88.16      1.00 o 
   2   0   0     1002.18     1029.52      8.37 o 
   3   0   0       87.32       90.19      2.08 o 
   4   0   0     2498.82     2545.50     20.38 o 
   5   0   0      338.89      339.41      3.15 o 
   6   0   0       22.22       21.24      0.62 o 
   7   0   0       77.44       84.57      2.32 o 
   8   0   0       93.46      110.35      2.92 o 
   9   0   0       27.86       36.66      1.83 o 
  -8   1   0        0.62        0.10      0.77 o 
  -7   1   0      141.41      150.46      3.45 o 
  -6   1   0      146.96      138.12      3.06 o 
  -5   1   0      442.28      456.90      5.09 o 
  -4   1   0        8.66       10.18      0.38 o 
  -3   1   0      386.83      365.73      3.18 o 
  -2   1   0     1501.79     1588.29     12.78 o 
  -1   1   0     3610.06     3500.12    104.46 o 
   0   1   0     3074.22     2403.40    141.73 o 
   1   1   0      554.17      581.44     12.39 o 
   2   1   0     1560.93     1577.91     12.68 o 
   3   1   0     2095.28     2042.37     20.09 o 
   4   1   0       26.05       18.48      0.45 o 
   5   1   0      328.53      329.09      3.06 o 
   6   1   0      120.04      115.83      1.45 o 
   7   1   0       45.33       48.39      0.95 o 
   8   1   0       79.65       90.06      2.44 o 
  -8   2   0        3.97        4.55      1.06 o 
  -7   2   0        0.00       -0.41      0.66 o 
  -6   2   0        0.04       -0.17      0.67 o 
  -5   2   0        4.16        4.80      0.78 o 
  -4   2   0       55.97       51.17      0.78 o 
  -3   2   0       21.35       19.16      0.36 o 
  -2   2   0      538.51      635.44      6.55 o 
  -1   2   0     2519.12     2590.45     27.82 o 
   0   2   0      108.42       90.76      1.17 o 
   1   2   0      984.13      946.19     11.78 o 
   2   2   0      128.40      133.42      1.62 o 
   3   2   0        4.92        5.78      0.26 o 
   4   2   0      133.25      144.47      1.86 o 
   5   2   0      782.92      826.96      6.99 o 
   6   2   0       34.98       35.25      0.76 o 
   7   2   0        0.73        0.86      0.66 o 
   8   2   0       23.94       27.46      1.46 o 
  -7   3   0       15.09       14.08      1.26 o 
  -6   3   0        2.10        1.98      0.77 o 
  -5   3   0       10.45       12.67      0.99 o 
  -4   3   0        2.44        3.01      0.36 o 
  -3   3   0        9.19       11.20      1.86 o 
  -2   3   0      114.96      125.46      1.66 o 
  -1   3   0       62.36       53.75      0.87 o 
   0   3   0      748.88      777.03      7.89 o 
   1   3   0       70.21       69.55      0.96 o 
   2   3   0      381.19      409.27      3.51 o 
   3   3   0      896.53      929.68     30.14 o 
   4   3   0       70.30       74.94      2.68 o 
   5   3   0       23.80       18.74      0.51 o 
   6   3   0        8.83        8.43      0.57 o 
   7   3   0       47.03       48.65      1.21 o 
   8   3   0        5.42        5.88      0.67 o 
   9   3   0        0.37        0.14      0.76 o 
  -7   4   0        0.86        0.10      0.87 o 
  -6   4   0       17.42       16.42      1.31 o 
  -5   4   0        9.77       11.74      1.08 o 
  -4   4   0      248.04      242.91      4.66 o 
  -3   4   0       41.01       38.53      0.90 o 
  -2   4   0       13.92       11.60      0.51 o 
  -1   4   0      571.85      583.94      9.13 o 
   0   4   0      105.83      125.67      1.64 o 
   1   4   0       99.11      109.70      1.46 o 
   2   4   0        0.51       -0.01      0.28 o 
   3   4   0      474.62      522.08      4.49 o 
   4   4   0        1.71        1.60      0.33 o 
   5   4   0       39.07       44.77      1.91 o 
   6   4   0        0.97        0.48      0.51 o 
   7   4   0       41.29       39.58      1.13 o 
   8   4   0        0.32       -0.30      0.48 o 
   9   4   0        0.30       -0.47      0.82 o 
  -6   5   0        7.61        9.30      1.24 o 
  -5   5   0       40.82       40.15      1.79 o 
  -4   5   0        5.32        6.48      0.95 o 
  -3   5   0        0.13       -0.91      0.60 o 
  -2   5   0       36.05       35.23      0.89 o 
  -1   5   0      328.70      331.27      3.82 o 
   0   5   0      110.70      102.97      1.93 o 
   1   5   0        7.74       11.41      0.50 o 
   2   5   0       87.98       91.72      1.54 o 
   3   5   0        4.22        3.79      0.33 o 
   4   5   0      188.31      190.63      2.34 o 
   5   5   0      389.63      402.63     10.41 o 
   6   5   0        0.09       -0.64      0.42 o 
   7   5   0        8.94        7.70      1.14 o 
   8   5   0       11.93       14.15      1.14 o 
   9   5   0       16.48       16.63      0.99 o 
  -5   6   0        0.17       -0.28      0.79 o 
  -4   6   0       19.69       16.04      1.31 o 
  -3   6   0       24.44       29.54      1.50 o 
  -2   6   0       38.93       38.59      1.58 o 
  -1   6   0      267.47      250.40      3.16 o 
   0   6   0       83.01       83.00      1.42 o 
   1   6   0      141.04      133.31      1.90 o 
   2   6   0       38.90       43.21      0.94 o 
   3   6   0      125.48      121.41      1.72 o 
   4   6   0      157.81      155.08      3.28 o 
   5   6   0       52.00       48.01      1.67 o 
   6   6   0       26.03       19.64      1.23 o 
   7   6   0       47.27       51.94      3.06 o 
   8   6   0       46.60       43.44      1.32 o 
   9   6   0        5.22        5.99      1.11 o 
  -4   7   0       41.63       42.94      1.98 o 
  -3   7   0        0.55       -0.73      0.75 o 
  -2   7   0       21.31       20.71      1.35 o 
  -1   7   0        1.45        0.62      0.46 o 
   0   7   0      181.07      166.34      2.39 o 
   1   7   0        7.20        7.44      0.55 o 
   2   7   0       65.95       61.28      1.22 o 
   3   7   0       66.36       63.84      1.93 o 
   4   7   0     1047.53      947.71     14.41 o 
   5   7   0       47.30       55.68      1.90 o 
   6   7   0       85.43       80.08      2.43 o 
   7   7   0       54.64       57.80      2.09 o 
   8   7   0       51.58       53.05      2.11 o 
  -3   8   0       31.20       31.89      1.78 o 
  -2   8   0       17.79       20.56      1.52 o 
  -1   8   0      100.89       91.58      2.58 o 
   0   8   0        3.79        5.12      0.71 o 
   1   8   0       32.39       31.05      1.44 o 
   2   8   0        6.00        6.36      0.82 o 
   3   8   0      175.47      161.72      3.54 o 
   4   8   0      262.33      249.99      4.90 o 
   5   8   0        8.87        9.75      1.07 o 
   6   8   0       19.89       20.00      1.35 o 
   7   8   0       45.76       41.39      1.88 o 
   8   8   0       31.57       33.52      1.78 o 
  -2   9   0        3.04        6.27      1.14 o 
  -1   9   0        1.03        0.77      0.79 o 
   1   9   0        4.63        5.89      0.91 o 
   2   9   0        4.22        3.77      0.85 o 
   3   9   0        5.54        8.74      1.05 o 
   4   9   0        1.78        1.21      0.70 o 
   5   9   0        0.25        0.38      0.74 o 
   6   9   0        2.02        1.09      0.79 o 
   7   9   0        2.23        1.44      0.83 o 
   2  10   0        5.46        7.75      1.08 o 
   3  10   0       13.20       13.78      1.27 o 
   4  10   0        9.57       10.70      1.22 o 
   5  10   0        0.00        0.90      0.68 o 
  -5 -10   1       19.78       21.33      1.52 o 
  -4 -10   1        0.00       -0.62      0.78 o 
  -3 -10   1       23.83       22.23      1.52 o 
  -2 -10   1        1.02        1.58      0.91 o 
  -1 -10   1       84.58       94.04      2.82 o 
  -6  -9   1       22.84       20.22      1.44 o 
  -5  -9   1        0.23        0.43      0.71 o 
  -4  -9   1       15.48       14.82      1.24 o 
  -3  -9   1        4.46        4.32      0.94 o 
  -2  -9   1       41.88       44.81      1.85 o 
  -1  -9   1       70.19       71.81      2.30 o 
   0  -9   1       22.87       25.82      1.46 o 
  -7  -8   1       21.62       23.35      1.56 o 
  -6  -8   1        0.01        0.00      0.71 o 
  -5  -8   1        4.63        3.96      0.83 o 
  -4  -8   1        3.17        2.79      0.76 o 
  -3  -8   1       67.05       64.70      2.05 o 
  -2  -8   1        0.32        1.32      0.67 o 
  -1  -8   1        2.27        5.19      0.78 o 
   0  -8   1       73.49       75.35      2.21 o 
   1  -8   1        0.18        0.58      0.70 o 
   2  -8   1       29.08       32.17      1.62 o 
   3  -8   1       20.12       20.99      1.51 o 
  -8  -7   1        1.15        1.65      0.81 o 
  -7  -7   1        2.36        2.26      0.76 o 
  -6  -7   1        0.94       -0.32      0.54 o 
  -5  -7   1       75.64       76.88      2.33 o 
  -4  -7   1       43.38       41.77      1.68 o 
  -3  -7   1        4.62        2.38      0.73 o 
  -2  -7   1        9.94       10.30      0.87 o 
  -1  -7   1        7.21       10.26      0.63 o 
   0  -7   1       14.00       14.09      0.71 o 
   1  -7   1        3.98        3.30      0.49 o 
   2  -7   1        4.49        4.79      0.91 o 
   3  -7   1       15.52       18.12      1.34 o 
   4  -7   1        0.22        0.28      0.83 o 
  -8  -6   1       15.41       14.03      0.90 o 
  -7  -6   1       17.29       17.53      0.93 o 
  -6  -6   1        0.51       -0.02      0.55 o 
  -5  -6   1      266.32      250.15      5.16 o 
  -4  -6   1      128.57      126.05      2.88 o 
  -3  -6   1        6.78        8.98      0.85 o 
  -2  -6   1      197.17      185.25      2.37 o 
  -1  -6   1        2.15        1.82      0.36 o 
   0  -6   1      249.69      249.41      3.50 o 
   1  -6   1       55.91       55.70      1.19 o 
   2  -6   1       63.04       58.35      1.26 o 
   3  -6   1       15.16       15.31      1.09 o 
   4  -6   1       15.84       13.98      1.23 o 
   5  -6   1        0.67       -0.44      0.77 o 
  -9  -5   1       18.49       22.60      1.36 o 
  -8  -5   1       23.09       23.67      1.01 o 
  -7  -5   1      121.00      107.88      1.97 o 
  -6  -5   1       53.09       52.35      1.27 o 
  -5  -5   1      556.92      518.14      5.86 o 
  -4  -5   1        6.57        8.16      0.74 o 
  -3  -5   1      447.00      453.80      7.28 o 
  -2  -5   1       73.38       85.54      1.27 o 
  -1  -5   1      389.98      372.49      4.15 o 
   0  -5   1        0.92        0.60      0.29 o 
   1  -5   1       46.72       39.44      0.91 o 
   2  -5   1      106.98      105.27      2.03 o 
   3  -5   1      296.81      285.44      3.56 o 
   4  -5   1       62.62       53.26      1.91 o 
   5  -5   1        4.69        5.37      1.02 o 
   6  -5   1       15.00       14.27      1.39 o 
  -9  -4   1       16.89       19.11      1.45 o 
  -8  -4   1       41.42       42.64      1.27 o 
  -7  -4   1       17.71       20.64      0.91 o 
  -6  -4   1        5.55        4.56      0.52 o 
  -5  -4   1       25.60       26.10      0.84 o 
  -4  -4   1      470.66      460.22      8.31 o 
  -3  -4   1      117.53      116.73      1.51 o 
  -2  -4   1      616.53      578.96      4.92 o 
  -1  -4   1      259.71      280.14      3.13 o 
   0  -4   1      897.19      841.61      8.64 o 
   1  -4   1        1.18        1.34      0.59 o 
   2  -4   1      360.08      351.25      6.07 o 
   3  -4   1      113.28      110.87      1.72 o 
   4  -4   1       14.88       14.01      1.10 o 
   5  -4   1        7.66        9.49      1.01 o 
   6  -4   1        8.72        9.34      1.12 o 
   7  -4   1        5.87        5.84      1.15 o 
  -9  -3   1       23.11       24.16      1.51 o 
  -8  -3   1       82.84       78.49      2.36 o 
  -7  -3   1        1.13        1.61      0.50 o 
  -6  -3   1      194.61      195.24      3.31 o 
  -5  -3   1      612.64      617.69      6.65 o 
  -4  -3   1      433.99      472.42      5.14 o 
  -3  -3   1      689.28      687.37      7.11 o 
  -2  -3   1      211.72      230.93      2.11 o 
  -1  -3   1     1675.96     1588.57     12.80 o 
   0  -3   1       43.48       38.24      0.69 o 
   1  -3   1      256.28      241.96      2.77 o 
   2  -3   1       61.22       62.87      1.07 o 
   3  -3   1      815.96      781.14      8.19 o 
   4  -3   1        0.03       -0.21      0.31 o 
   5  -3   1       77.40       79.79      2.28 o 
   6  -3   1        2.20        4.12      0.78 o 
   7  -3   1       15.79       18.26      1.28 o 
  -9  -2   1        1.81        1.30      0.87 o 
  -8  -2   1       15.64       18.58      1.28 o 
  -7  -2   1       27.32       26.41      0.92 o 
  -6  -2   1      103.37      111.07      1.41 o 
  -5  -2   1        6.41        6.35      0.37 o 
  -4  -2   1      905.45      967.76      7.99 o 
  -3  -2   1      209.76      227.70      3.00 o 
  -2  -2   1      733.74      736.78      7.43 o 
  -1  -2   1       46.92       38.69      0.48 o 
   0  -2   1      356.55      349.47      3.68 o 
   1  -2   1        6.66        7.20      0.89 o 
   2  -2   1      494.49      490.53      5.18 o 
   3  -2   1      710.75      751.08      6.65 o 
   4  -2   1       12.50       10.45      0.35 o 
   5  -2   1       47.15       47.94      1.08 o 
   6  -2   1       37.62       40.77      1.64 o 
   7  -2   1       65.86       64.67      2.25 o 
   8  -2   1        0.37        0.57      0.81 o 
  -8  -1   1        0.18        0.38      0.77 o 
  -7  -1   1       12.23       10.79      0.66 o 
  -6  -1   1       82.76       86.03      1.20 o 
  -5  -1   1        5.22        6.09      0.37 o 
  -4  -1   1      308.18      307.47      2.80 o 
  -3  -1   1       46.74       44.43      0.61 o 
  -2  -1   1      225.08      223.36      2.44 o 
  -1  -1   1      164.44      190.42      2.05 o 
   0  -1   1       21.34       27.45      0.33 o 
   1  -1   1      628.21      656.81      6.65 o 
   2  -1   1       96.42      106.25      1.17 o 
   3  -1   1      191.56      206.90      1.68 o 
   4  -1   1      212.48      229.44      2.19 o 
   5  -1   1        0.43        0.09      0.26 o 
   6  -1   1      146.10      158.31      2.34 o 
   7  -1   1        6.72        6.18      0.96 o 
   8  -1   1       82.80       88.31      2.69 o 
  -8   0   1       22.28       20.22      1.36 o 
  -7   0   1        2.30        2.26      0.62 o 
  -6   0   1      143.34      144.38      2.10 o 
  -5   0   1       48.61       49.79      0.81 o 
  -4   0   1      388.13      383.51      3.40 o 
  -3   0   1       13.17       13.50      0.35 o 
  -2   0   1      695.74      715.40      5.87 o 
  -1   0   1      308.81      312.50      2.65 o 
   1   0   1     2665.80     2544.72     25.26 o 
   2   0   1      150.92      141.33      1.15 o 
   3   0   1        0.80        0.81      0.43 o 
   4   0   1      269.14      284.16      2.61 o 
   5   0   1       19.21       15.00      0.51 o 
   6   0   1      111.24      107.31      1.67 o 
   7   0   1       29.05       26.52      1.37 o 
   8   0   1       11.27       12.33      1.16 o 
   9   0   1        6.54        4.67      1.06 o 
  -8   1   1        1.92        1.97      0.90 o 
  -7   1   1        2.46        3.01      0.76 o 
  -6   1   1       60.35       63.14      1.28 o 
  -5   1   1       22.34       19.84      0.55 o 
  -4   1   1      116.26      105.57      1.22 o 
  -3   1   1      151.45      155.14      1.52 o 
  -2   1   1      709.23      702.95      7.16 o 
  -1   1   1     7274.98     6538.97     90.63 o 
   0   1   1       11.40        8.72      0.29 o 
   1   1   1        0.03        1.53      0.20 o 
   2   1   1     2273.48     2151.36     21.69 o 
   3   1   1       49.14       46.85      0.63 o 
   4   1   1      706.95      738.31      6.18 o 
   5   1   1      358.28      377.64      3.44 o 
   6   1   1      174.74      179.25      1.97 o 
   7   1   1       21.47       19.64      0.80 o 
   8   1   1       23.40       24.33      1.40 o 
   9   1   1        2.17        0.90      0.78 o 
  -8   2   1       24.78       25.37      1.56 o 
  -7   2   1        1.57        1.79      0.76 o 
  -6   2   1       26.08       27.14      1.38 o 
  -5   2   1      149.38      147.24      2.10 o 
  -4   2   1        0.62        1.28      0.45 o 
  -3   2   1      988.09     1001.10     17.19 o 
  -2   2   1      112.87      112.32      1.38 o 
  -1   2   1    10475.51     9717.95    343.38 o 
   0   2   1     1727.21     1732.60     17.21 o 
   1   2   1     3145.33     3138.18     30.93 o 
   2   2   1      551.25      556.41      8.12 o 
   3   2   1     1034.14     1063.32      8.67 o 
   4   2   1      832.69      874.80      7.26 o 
   5   2   1       46.75       35.77      0.68 o 
   6   2   1      347.17      337.72      3.23 o 
   7   2   1      118.41      120.83      1.59 o 
   8   2   1      127.50      127.62      1.74 o 
  -7   3   1       16.72       19.93      1.44 o 
  -6   3   1      112.27      112.51      2.93 o 
  -5   3   1        0.12       -0.28      0.60 o 
  -4   3   1      101.61       98.23      2.14 o 
  -3   3   1        9.95       12.38      1.07 o 
  -2   3   1      328.08      313.50      3.45 o 
  -1   3   1     1759.55     1777.61     17.65 o 
   0   3   1      964.94      906.17      9.13 o 
   1   3   1      207.04      205.08      2.30 o 
   2   3   1     2190.23     2222.97     31.11 o 
   3   3   1      257.14      237.87      3.96 o 
   4   3   1     1287.56     1339.80     13.42 o 
   5   3   1       19.39       13.43      0.62 o 
   6   3   1       38.59       37.00      0.76 o 
   7   3   1      526.56      516.48      4.76 o 
   8   3   1       22.05       24.97      1.00 o 
  -7   4   1       14.93       14.86      1.36 o 
  -6   4   1        0.02        0.61      0.75 o 
  -5   4   1       55.39       59.87      2.02 o 
  -4   4   1       56.16       52.80      1.87 o 
  -3   4   1       58.53       45.73      1.56 o 
  -2   4   1      190.72      186.89      2.31 o 
  -1   4   1      195.91      174.89      2.14 o 
   0   4   1      116.49      124.40      1.61 o 
   1   4   1     1021.12     1079.20     11.82 o 
   2   4   1      173.21      153.78      1.88 o 
   3   4   1     1572.06     1658.15     23.54 o 
   4   4   1       89.87       89.43      2.08 o 
   5   4   1      127.78      106.10      1.71 o 
   6   4   1      293.94      304.15      3.79 o 
   7   4   1       52.21       51.53      1.29 o 
   8   4   1       14.29       14.50      0.87 o 
   9   4   1        3.18        2.59      0.64 o 
  -6   5   1        3.71        4.54      1.03 o 
  -5   5   1       12.23       13.00      1.17 o 
  -4   5   1       44.09       41.96      1.78 o 
  -3   5   1      113.23      113.54      2.80 o 
  -2   5   1       13.00       10.81      0.99 o 
  -1   5   1       28.37       29.27      0.73 o 
   0   5   1      382.39      410.32      4.53 o 
   1   5   1      128.61      145.14      1.91 o 
   2   5   1        2.41        0.06      0.25 o 
   3   5   1       97.60      103.97      1.49 o 
   4   5   1       44.45       35.50      1.36 o 
   5   5   1       57.16       57.58      1.76 o 
   6   5   1        5.36        5.37      0.86 o 
   7   5   1       28.87       27.88      0.95 o 
   8   5   1        0.33       -0.17      0.50 o 
   9   5   1        3.28        4.22      1.02 o 
  -5   6   1       20.51       21.05      1.52 o 
  -4   6   1       23.80       24.06      1.45 o 
  -3   6   1       10.61       13.27      1.16 o 
  -2   6   1        1.85        1.11      0.71 o 
  -1   6   1        0.00        0.07      0.31 o 
   0   6   1       17.07       17.59      0.67 o 
   1   6   1       37.35       42.97      3.34 o 
   2   6   1       65.24       66.27      1.19 o 
   3   6   1       23.79       25.08      0.71 o 
   4   6   1       96.04       96.40      1.69 o 
   5   6   1        1.05        2.58      0.66 o 
   6   6   1        8.52        8.69      0.99 o 
   7   6   1        0.09       -0.81      0.67 o 
   8   6   1        3.16        4.05      0.98 o 
   9   6   1        3.93        3.69      1.05 o 
  -4   7   1       11.32       14.62      1.39 o 
  -3   7   1        2.79        4.52      0.96 o 
  -2   7   1       45.18       47.65      1.88 o 
  -1   7   1      105.66      111.02      2.75 o 
   0   7   1       55.33       53.04      1.15 o 
   1   7   1       62.89       70.76      1.35 o 
   2   7   1        0.20       -0.07      0.37 o 
   3   7   1      356.88      366.06      4.26 o 
   4   7   1        3.71        3.84      0.76 o 
   5   7   1       29.63       22.12      1.21 o 
   6   7   1       31.56       26.81      1.42 o 
   7   7   1       45.70       44.63      1.87 o 
   8   7   1        1.37        2.77      0.87 o 
   9   7   1        0.37        0.09      0.94 o 
  -3   8   1        4.61        4.16      1.10 o 
  -2   8   1       29.53       32.31      1.71 o 
  -1   8   1        2.42        2.40      0.88 o 
   0   8   1       10.44       14.38      1.10 o 
   1   8   1        0.72        0.23      0.41 o 
   2   8   1      168.45      169.31      2.44 o 
   3   8   1       26.08       25.54      1.31 o 
   4   8   1        7.81        9.58      1.02 o 
   5   8   1        0.52        1.20      0.64 o 
   6   8   1       98.98      102.91      2.90 o 
   7   8   1        6.45        7.92      1.08 o 
   8   8   1        5.27        7.29      1.16 o 
  -2   9   1        0.00        2.79      1.03 o 
  -1   9   1        4.72        4.53      1.01 o 
   0   9   1        3.92        4.11      0.91 o 
   1   9   1       35.22       36.17      1.59 o 
   2   9   1        0.00       -0.88      0.58 o 
   3   9   1      154.03      150.36      3.43 o 
   4   9   1       33.41       35.60      1.63 o 
   5   9   1       68.11       69.76      2.35 o 
   6   9   1       19.66       23.19      1.47 o 
   7   9   1       15.73       14.68      1.25 o 
   2  10   1       28.97       27.33      1.52 o 
   3  10   1       64.10       67.90      2.29 o 
   4  10   1        3.09        5.03      0.95 o 
   5  10   1       13.07       14.05      1.25 o 
   6  10   1       23.35       21.75      1.51 o 
  -6  -9   2       19.26       21.25      1.50 o 
  -5  -9   2       59.58       61.93      2.31 o 
  -4  -9   2        6.79        6.02      1.00 o 
  -3  -9   2       22.73       22.98      1.39 o 
  -2  -9   2       28.59       31.17      1.66 o 
  -1  -9   2       13.51       13.79      1.23 o 
   0  -9   2        4.65        4.91      0.99 o 
  -7  -8   2        7.63        9.69      1.17 o 
  -6  -8   2       41.76       41.10      1.83 o 
  -5  -8   2       11.35       12.05      1.10 o 
  -4  -8   2      157.12      158.00      3.67 o 
  -3  -8   2        6.73        7.88      0.92 o 
  -2  -8   2      249.84      256.08      5.08 o 
  -1  -8   2        0.85        0.69      0.71 o 
   0  -8   2      111.08      108.74      2.83 o 
   1  -8   2        0.03       -1.01      0.67 o 
   2  -8   2       53.15       53.99      2.01 o 
  -8  -7   2       13.32       13.85      1.00 o 
  -7  -7   2       25.88       25.48      1.41 o 
  -6  -7   2        0.33        0.80      0.52 o 
  -5  -7   2      101.30      104.50      2.80 o 
  -4  -7   2       21.37       17.89      1.17 o 
  -3  -7   2       25.67       26.04      1.34 o 
  -2  -7   2      179.68      176.60      3.76 o 
  -1  -7   2      217.42      207.75      4.16 o 
   0  -7   2       17.55       17.27      1.08 o 
   1  -7   2       72.93       74.80      1.51 o 
   2  -7   2        3.20        4.58      1.52 o 
   3  -7   2       22.26       23.48      1.46 o 
   4  -7   2        1.70        2.87      0.99 o 
  -8  -6   2       17.92       19.04      1.00 o 
  -7  -6   2        6.92        7.80      0.72 o 
  -6  -6   2       44.36       39.66      1.19 o 
  -5  -6   2      149.55      145.99      2.33 o 
  -4  -6   2       33.05       32.34      1.02 o 
  -3  -6   2       74.74       73.56      2.04 o 
  -2  -6   2       18.47       18.09      1.06 o 
  -1  -6   2       41.55       49.31      1.61 o 
   0  -6   2       11.87       13.00      0.60 o 
   1  -6   2      218.58      216.35      2.89 o 
   2  -6   2       23.75       26.35      1.16 o 
   3  -6   2       55.83       57.67      1.97 o 
   4  -6   2        4.50        4.11      0.92 o 
   5  -6   2       22.37       26.35      1.60 o 
  -8  -5   2        1.41        1.12      1.08 o 
  -7  -5   2       17.21       18.68      1.10 o 
  -6  -5   2       29.74       26.30      0.94 o 
  -5  -5   2       15.28       15.08      0.77 o 
  -4  -5   2       29.07       26.82      0.83 o 
  -3  -5   2       31.40       33.28      0.91 o 
  -2  -5   2       15.04       15.31      0.91 o 
  -1  -5   2       88.63      103.52      1.60 o 
   0  -5   2       12.48       12.19      0.56 o 
   1  -5   2        0.04        1.74      1.04 o 
   2  -5   2       13.14       15.44      0.68 o 
   3  -5   2       15.09       13.34      0.66 o 
   4  -5   2      139.80      143.36      3.40 o 
   5  -5   2        2.53        3.22      0.88 o 
   6  -5   2        1.37        1.38      0.83 o 
  -9  -4   2        0.09       -0.96      0.81 o 
  -8  -4   2        0.29       -0.94      0.62 o 
  -7  -4   2       35.39       36.12      1.10 o 
  -6  -4   2      273.93      263.49      4.62 o 
  -5  -4   2       51.43       53.66      1.19 o 
  -4  -4   2       27.51       27.08      0.84 o 
  -3  -4   2        8.76        8.30      0.52 o 
  -2  -4   2       39.08       39.21      0.56 o 
  -1  -4   2       15.88       19.20      0.51 o 
   0  -4   2     1201.77     1260.12     12.73 o 
   1  -4   2       47.11       52.79      1.24 o 
   2  -4   2      134.70      134.96      1.93 o 
   3  -4   2       32.65       34.42      0.93 o 
   4  -4   2       32.02       32.10      0.92 o 
   5  -4   2        4.76        3.94      0.81 o 
   6  -4   2        0.15        0.77      0.74 o 
   7  -4   2        0.58        0.86      0.86 o 
  -9  -3   2       10.04       11.00      1.27 o 
  -8  -3   2        6.70        6.65      1.03 o 
  -7  -3   2        7.06        7.40      1.27 o 
  -6  -3   2      271.81      275.14      3.77 o 
  -5  -3   2       39.08       39.07      2.00 o 
  -4  -3   2        0.34        1.38      0.33 o 
  -3  -3   2       40.38       52.86      0.99 o 
  -2  -3   2        4.22        1.91      0.48 o 
  -1  -3   2       27.26       36.35      0.55 o 
   0  -3   2       63.14       61.83      0.96 o 
   1  -3   2        1.87        2.07      0.25 o 
   2  -3   2       93.61      100.88      1.71 o 
   3  -3   2      303.44      302.87      3.59 o 
   4  -3   2        0.02        0.60      0.35 o 
   5  -3   2       45.05       41.90      0.87 o 
   6  -3   2        5.45        8.93      0.99 o 
   7  -3   2       29.85       29.66      1.59 o 
  -9  -2   2        2.62        3.26      0.98 o 
  -8  -2   2        7.14        8.02      1.07 o 
  -7  -2   2       30.28       32.75      1.50 o 
  -6  -2   2      242.14      237.99      3.06 o 
  -5  -2   2      139.64      127.39      1.62 o 
  -4  -2   2        9.31        9.53      0.36 o 
  -3  -2   2      583.40      543.90      4.61 o 
  -2  -2   2      658.74      685.68     10.79 o 
  -1  -2   2     4020.12     3816.55     33.67 o 
   0  -2   2      275.34      312.05      4.16 o 
   1  -2   2     1158.67     1121.85     12.60 o 
   2  -2   2        0.27        0.46      0.23 o 
   3  -2   2      233.12      224.23      3.41 o 
   4  -2   2       21.34       17.73      0.45 o 
   5  -2   2       37.80       34.57      0.76 o 
   6  -2   2       43.25       37.67      1.08 o 
   7  -2   2       56.14       58.89      2.13 o 
   8  -2   2        3.99        6.42      1.15 o 
  -8  -1   2       21.66       26.10      1.45 o 
  -7  -1   2       72.67       80.82      2.25 o 
  -6  -1   2      252.18      257.92      3.21 o 
  -5  -1   2       83.98       89.81      1.15 o 
  -4  -1   2      978.08      970.22      8.72 o 
  -3  -1   2        2.29        4.22      0.28 o 
  -2  -1   2     2076.56     1980.74     15.92 o 
  -1  -1   2      456.40      516.93      5.39 o 
   0  -1   2     6843.86     6615.79     52.79 o 
   1  -1   2      243.75      256.80      2.81 o 
   2  -1   2     2965.74     2860.09     28.14 o 
   3  -1   2      318.38      322.46      2.85 o 
   4  -1   2      964.04      998.16      7.19 o 
   5  -1   2      135.06      110.63      2.31 o 
   6  -1   2      217.05      218.98      2.99 o 
   7  -1   2       66.60       72.25      2.29 o 
   8  -1   2        5.04        4.21      0.93 o 
  -8   0   2        2.71        2.96      0.77 o 
  -7   0   2       44.97       44.47      1.15 o 
  -6   0   2        9.20        9.94      0.92 o 
  -5   0   2      650.97      669.15      5.77 o 
  -4   0   2        3.92        5.34      0.38 o 
  -3   0   2       98.75       88.25      0.99 o 
  -2   0   2      263.86      245.44      2.16 o 
  -1   0   2     5993.63     5650.37     83.78 o 
   0   0   2       44.51       46.32      0.91 o 
   1   0   2      497.78      500.30      7.24 o 
   2   0   2     2879.27     2821.57     27.74 o 
   3   0   2     1421.80     1548.90     10.87 o 
   4   0   2      340.37      317.31      2.88 o 
   5   0   2      182.17      176.34      1.86 o 
   6   0   2      142.11      143.18      2.17 o 
   7   0   2       38.47       41.93      1.18 o 
   8   0   2        0.07       -1.09      0.72 o 
   9   0   2        1.25        1.37      0.89 o 
  -8   1   2        5.78        9.23      1.08 o 
  -7   1   2        0.25       -0.37      0.66 o 
  -6   1   2        7.67        7.03      0.58 o 
  -5   1   2        1.73        1.24      0.52 o 
  -4   1   2       45.95       38.99      0.65 o 
  -3   1   2      139.94      136.73      1.38 o 
  -2   1   2       60.25       51.28      1.46 o 
  -1   1   2     4657.26     4589.19     63.61 o 
   0   1   2      901.37      911.36      9.29 o 
   1   1   2       58.24       56.76      1.08 o 
   2   1   2      117.57      106.07      1.33 o 
   3   1   2        8.61       10.26      0.40 o 
   4   1   2       10.47       14.03      0.41 o 
   5   1   2      610.22      629.05      5.43 o 
   6   1   2        2.85        2.75      0.35 o 
   7   1   2       46.93       50.24      1.24 o 
   8   1   2        2.13        1.54      0.56 o 
   9   1   2       12.22       12.19      1.16 o 
  -8   2   2        3.00        2.66      0.98 o 
  -7   2   2       51.09       53.33      1.99 o 
  -6   2   2       32.77       30.03      0.98 o 
  -5   2   2        0.75        1.01      0.37 o 
  -4   2   2        7.26        8.70      0.51 o 
  -3   2   2       78.73       82.99      1.15 o 
  -2   2   2       45.44       43.87      1.21 o 
  -1   2   2     1950.49     1924.69     26.96 o 
   0   2   2     1501.88     1494.15     14.92 o 
   1   2   2       92.06       82.99      1.50 o 
   2   2   2      537.56      535.40      7.86 o 
   3   2   2       80.75       81.87      1.71 o 
   4   2   2        8.77       11.19      0.49 o 
   5   2   2      122.72      129.98      1.49 o 
   6   2   2       23.42       22.34      0.63 o 
   7   2   2       69.88       71.06      1.15 o 
   8   2   2      100.12       95.49      2.51 o 
   9   2   2        1.81        2.41      0.77 o 
  -7   3   2        0.43       -0.62      0.79 o 
  -6   3   2       12.17       12.24      1.13 o 
  -5   3   2        4.62        5.16      0.51 o 
  -4   3   2       58.57       58.34      1.16 o 
  -3   3   2       81.74       84.28      2.09 o 
  -2   3   2     1519.96     1517.95     34.83 o 
  -1   3   2      108.33      107.84      1.35 o 
   0   3   2      229.37      246.06      2.71 o 
   1   3   2       29.53       33.15      0.64 o 
   2   3   2      448.54      471.05      7.05 o 
   3   3   2      211.23      239.37      3.99 o 
   4   3   2     1026.25     1066.10     15.47 o 
   5   3   2      181.43      168.74      3.26 o 
   6   3   2       76.99       71.51      1.09 o 
   7   3   2        0.58        0.83      0.36 o 
   8   3   2        9.62        9.59      0.56 o 
   9   3   2        2.72        2.79      0.98 o 
  -7   4   2       24.90       23.62      1.61 o 
  -6   4   2       11.72       13.04      1.16 o 
  -5   4   2       24.32       24.84      1.36 o 
  -4   4   2        3.38        5.04      0.88 o 
  -3   4   2       93.96       96.58      2.40 o 
  -2   4   2     2184.28     2143.24     30.40 o 
  -1   4   2       38.73       42.61      0.78 o 
   0   4   2        8.32       14.60      0.57 o 
   1   4   2      155.50      161.70      1.97 o 
   2   4   2      278.91      276.45      3.12 o 
   3   4   2      109.13      124.20      2.49 o 
   4   4   2       48.60       74.13      1.87 o 
   5   4   2       59.68       71.86      1.94 o 
   6   4   2      208.28      208.18      4.09 o 
   7   4   2       45.89       41.28      1.69 o 
   8   4   2       12.91       15.22      1.27 o 
   9   4   2       27.79       26.68      1.69 o 
  -6   5   2        6.87        7.62      1.06 o 
  -5   5   2        3.12        4.32      0.99 o 
  -4   5   2       18.14       19.72      1.33 o 
  -3   5   2      114.89      113.23      2.77 o 
  -2   5   2        5.74        6.15      0.83 o 
  -1   5   2      335.30      315.78      3.61 o 
   0   5   2       55.35       50.91      0.94 o 
   1   5   2      668.65      652.10      6.84 o 
   2   5   2       26.07       37.74      0.81 o 
   3   5   2      847.64      821.20      8.51 o 
   4   5   2      219.44      228.53      4.20 o 
   5   5   2      240.89      253.88      4.68 o 
   6   5   2      153.26      145.11      3.29 o 
   7   5   2       19.36       24.86      1.37 o 
   8   5   2      110.92      121.95      3.21 o 
   9   5   2        7.53        8.15      1.22 o 
  -5   6   2        1.09        0.04      0.82 o 
  -4   6   2        5.89        7.79      1.10 o 
  -3   6   2        0.14        0.18      0.72 o 
  -2   6   2      156.61      145.91      3.26 o 
  -1   6   2       71.69       68.24      1.94 o 
   0   6   2      184.08      184.05      4.21 o 
   1   6   2      183.92      168.05      3.13 o 
   2   6   2      627.15      635.75      6.80 o 
   3   6   2      655.44      643.42      6.87 o 
   4   6   2      547.48      536.84      5.89 o 
   5   6   2      249.09      261.85      4.86 o 
   6   6   2       43.69       44.70      1.69 o 
   7   6   2      178.06      171.19      3.84 o 
   8   6   2       16.76       13.92      1.27 o 
   9   6   2      101.98      116.15      3.30 o 
  -4   7   2        0.38        0.58      0.90 o 
  -3   7   2        8.98       10.18      1.21 o 
  -2   7   2        0.10        0.41      0.73 o 
  -1   7   2       81.37       78.40      2.25 o 
   0   7   2       41.85       44.12      1.42 o 
   1   7   2        2.43        3.40      0.44 o 
   2   7   2      188.70      184.27      2.49 o 
   3   7   2      219.93      210.89      2.76 o 
   4   7   2      159.04      160.15      2.25 o 
   5   7   2       15.79       12.98      1.09 o 
   6   7   2       78.95       69.58      2.22 o 
   7   7   2       13.54       10.86      1.10 o 
   8   7   2       45.58       49.05      2.07 o 
   9   7   2        1.40        3.19      1.07 o 
  -3   8   2        3.17        4.96      1.13 o 
  -2   8   2        0.03        0.60      0.85 o 
  -1   8   2        0.29       -0.49      0.66 o 
   0   8   2        5.56        5.01      0.88 o 
   1   8   2       14.74       15.43      0.77 o 
   2   8   2        0.02       -0.16      0.44 o 
   3   8   2       21.84       20.48      0.82 o 
   4   8   2       23.20       24.73      1.25 o 
   5   8   2       31.58       32.86      1.53 o 
   6   8   2        0.30       -0.69      0.52 o 
   7   8   2        1.02        0.87      0.74 o 
   8   8   2        6.59        7.36      1.12 o 
  -2   9   2       30.85       32.69      1.87 o 
  -1   9   2        0.94        0.57      0.80 o 
   0   9   2       15.69       14.73      1.21 o 
   1   9   2        1.53        1.25      0.78 o 
   2   9   2       71.91       80.77      2.30 o 
   3   9   2      140.19      140.70      3.26 o 
   4   9   2        1.78        0.27      0.71 o 
   5   9   2        0.02       -0.17      0.66 o 
   6   9   2       19.41       17.65      1.38 o 
   7   9   2       15.24       15.17      1.36 o 
   0  10   2        0.69        0.45      0.94 o 
   3  10   2        0.65        1.38      0.69 o 
   4  10   2       12.52       13.87      1.18 o 
   5  10   2       24.52       26.84      1.56 o 
   6  10   2        4.09        3.55      0.97 o 
  -5  -9   3       17.91       19.17      1.50 o 
  -4  -9   3       16.42       16.42      1.38 o 
  -3  -9   3        6.80        8.94      1.06 o 
  -2  -9   3        0.12       -0.98      0.65 o 
  -1  -9   3       20.59       20.38      1.40 o 
   0  -9   3        2.45        2.53      0.89 o 
  -6  -8   3        5.89        5.53      1.05 o 
  -5  -8   3        7.34        7.08      1.06 o 
  -4  -8   3        0.32       -0.95      0.63 o 
  -3  -8   3        0.01       -0.28      0.66 o 
  -2  -8   3       36.77       34.16      1.61 o 
  -1  -8   3       43.26       41.18      1.71 o 
   0  -8   3        6.39        5.05      0.91 o 
   1  -8   3        2.43        4.37      0.85 o 
  -7  -7   3       15.48       16.42      0.99 o 
  -6  -7   3       15.10       19.28      0.98 o 
  -5  -7   3        1.01        2.12      0.52 o 
  -4  -7   3       30.89       31.89      1.47 o 
  -3  -7   3       44.05       42.92      1.69 o 
  -2  -7   3        8.76       10.39      1.04 o 
  -1  -7   3        4.26        4.60      0.81 o 
   0  -7   3        0.02        0.12      0.60 o 
   1  -7   3        3.41        3.12      0.73 o 
   2  -7   3       57.01       55.36      2.45 o 
   3  -7   3       56.19       57.36      2.12 o 
  -8  -6   3        8.59        9.22      0.85 o 
  -7  -6   3       30.96       36.30      1.22 o 
  -6  -6   3        6.94        9.11      0.73 o 
  -5  -6   3       86.99       83.05      1.67 o 
  -4  -6   3        0.03        0.30      0.60 o 
  -3  -6   3      709.44      690.23     14.91 o 
  -2  -6   3        6.76        8.07      0.86 o 
  -1  -6   3      119.22      118.72      2.79 o 
   0  -6   3        2.60        3.29      0.66 o 
   1  -6   3      152.73      145.53      2.54 o 
   2  -6   3       90.96       94.81      1.74 o 
   3  -6   3        0.71        0.22      0.53 o 
   4  -6   3        6.33        7.34      1.06 o 
   5  -6   3       15.95       16.87      1.46 o 
  -8  -5   3       32.15       30.44      1.65 o 
  -7  -5   3       16.73       15.57      0.88 o 
  -6  -5   3       18.03       17.71      1.48 o 
  -5  -5   3        2.92        1.84      0.46 o 
  -4  -5   3      316.41      321.83      4.36 o 
  -3  -5   3       14.59       13.59      0.80 o 
  -2  -5   3      447.56      422.62      4.78 o 
  -1  -5   3        1.40        1.66      0.52 o 
   0  -5   3      448.49      453.62      7.34 o 
   1  -5   3        2.47        2.62      0.43 o 
   2  -5   3      296.15      283.65      3.56 o 
   3  -5   3        3.06        2.50      0.49 o 
   4  -5   3       10.03       10.89      0.72 o 
   5  -5   3        7.01        8.11      1.08 o 
   6  -5   3       18.44       17.86      1.48 o 
  -8  -4   3        7.22        5.01      0.99 o 
  -7  -4   3       41.29       41.59      1.80 o 
  -6  -4   3       61.81       61.13      1.36 o 
  -5  -4   3      343.10      333.70      8.54 o 
  -4  -4   3       22.75       24.83      0.80 o 
  -3  -4   3      282.87      263.45      4.37 o 
  -2  -4   3       95.97       97.43      2.15 o 
  -1  -4   3      316.83      306.21      3.41 o 
   0  -4   3      141.03      152.39      2.00 o 
   1  -4   3      388.77      381.74      5.94 o 
   2  -4   3      267.73      257.22      3.19 o 
   3  -4   3      209.55      191.85      2.63 o 
   4  -4   3        5.76        5.93      0.65 o 
   5  -4   3        6.68       10.41      1.04 o 
   6  -4   3       48.66       50.16      2.00 o 
  -8  -3   3       12.23       12.90      1.27 o 
  -7  -3   3       61.08       54.76      2.01 o 
  -6  -3   3       89.82       84.73      1.59 o 
  -5  -3   3       13.25       14.67      0.67 o 
  -4  -3   3       65.97       72.64      1.30 o 
  -3  -3   3       77.19       79.11      1.31 o 
  -2  -3   3        0.16        1.49      0.28 o 
  -1  -3   3        5.20       10.63      0.31 o 
   0  -3   3       81.99       99.22      1.35 o 
   1  -3   3      523.41      530.52      8.51 o 
   2  -3   3      257.63      246.60      6.52 o 
   3  -3   3      243.72      263.67      5.68 o 
   4  -3   3       99.37       96.85      1.68 o 
   5  -3   3       54.32       54.21      1.02 o 
   6  -3   3        0.67        0.24      0.64 o 
   7  -3   3       18.60       16.76      1.37 o 
  -8  -2   3       15.63       16.32      1.31 o 
  -7  -2   3      158.42      151.61      3.42 o 
  -6  -2   3        4.22        5.50      0.54 o 
  -5  -2   3        1.79        3.19      0.75 o 
  -4  -2   3        1.87        4.01      0.41 o 
  -3  -2   3      123.70      129.09      1.32 o 
  -2  -2   3        3.64        0.70      0.22 o 
  -1  -2   3       10.76       14.36      0.45 o 
   0  -2   3      193.74      182.61      1.70 o 
   1  -2   3      104.19      117.91      1.18 o 
   2  -2   3       66.43       68.73      1.13 o 
   3  -2   3      251.70      257.14      3.12 o 
   4  -2   3        0.18        1.42      0.81 o 
   5  -2   3       25.08       22.73      0.66 o 
   6  -2   3        8.44       10.53      0.73 o 
   7  -2   3        0.37        0.45      0.68 o 
   8  -2   3       10.80        9.82      1.24 o 
  -8  -1   3       31.71       29.50      1.56 o 
  -7  -1   3        9.31       11.00      1.07 o 
  -6  -1   3        0.04        0.92      0.60 o 
  -5  -1   3       26.63       26.55      0.62 o 
  -4  -1   3      153.16      137.18      1.47 o 
  -3  -1   3        3.57        2.14      0.21 o 
  -2  -1   3      271.95      253.49      2.26 o 
  -1  -1   3       42.67       36.55      0.65 o 
   0  -1   3      545.87      535.01      5.44 o 
   1  -1   3      631.29      714.10      5.90 o 
   2  -1   3      172.85      185.15      2.24 o 
   3  -1   3       51.74       74.18      1.21 o 
   4  -1   3        2.21        1.84      0.30 o 
   5  -1   3       52.87       47.58      0.93 o 
   6  -1   3        4.76        7.59      0.62 o 
   7  -1   3       76.51       76.40      1.62 o 
   8  -1   3       14.56       17.69      1.38 o 
  -8   0   3        0.75       -0.02      0.74 o 
  -7   0   3       10.53       10.66      1.04 o 
  -6   0   3       24.53       24.90      0.83 o 
  -5   0   3       10.46        8.86      0.56 o 
  -4   0   3      128.59      119.94      1.34 o 
  -3   0   3       24.46       24.17      0.46 o 
  -2   0   3     1194.18     1137.95     18.62 o 
  -1   0   3        2.40        0.62      0.15 o 
   0   0   3      693.23      742.45     10.61 o 
   1   0   3     1090.70     1161.51     16.42 o 
   2   0   3      297.12      264.78      2.96 o 
   3   0   3       21.34       27.18      0.63 o 
   4   0   3       99.80       87.58      1.15 o 
   5   0   3      155.65      163.29      2.56 o 
   6   0   3        6.68        7.74      0.64 o 
   7   0   3       87.75       83.59      1.69 o 
   8   0   3       49.63       56.39      2.07 o 
  -7   1   3       31.95       37.31      1.40 o 
  -6   1   3       29.02       27.40      1.23 o 
  -5   1   3       42.77       44.80      1.05 o 
  -4   1   3       14.94       12.69      0.59 o 
  -3   1   3      654.72      636.94      5.37 o 
  -2   1   3       23.94       26.94      0.47 o 
  -1   1   3       26.02       27.32      0.47 o 
   0   1   3     4017.90     4065.24     56.61 o 
   1   1   3     6865.63     5769.67     56.60 o 
   2   1   3      273.03      285.48      3.15 o 
   3   1   3      110.06      102.59      1.43 o 
   4   1   3      444.87      432.97      4.77 o 
   5   1   3      212.44      207.44      3.07 o 
   6   1   3      390.80      371.56      4.45 o 
   7   1   3       27.50       27.41      0.95 o 
   8   1   3       79.42       86.30      1.79 o 
   9   1   3        0.90       -1.09      0.72 o 
  -7   2   3        0.01       -0.99      0.66 o 
  -6   2   3      143.21      154.45      2.38 o 
  -5   2   3        5.73        4.50      0.49 o 
  -4   2   3      185.05      192.18      2.53 o 
  -3   2   3       17.74       21.53      1.01 o 
  -2   2   3       13.10       13.43      0.76 o 
  -1   2   3      302.36      290.04      4.58 o 
   0   2   3      558.30      552.65      5.68 o 
   1   2   3      862.75      835.59     11.90 o 
   2   2   3      350.14      359.41      5.47 o 
   3   2   3      356.45      339.82      5.33 o 
   5   2   3      238.17      220.89      3.32 o 
   6   2   3       60.48       65.82      1.33 o 
   7   2   3       34.68       32.91      1.00 o 
   8   2   3        9.44       11.62      0.78 o 
   9   2   3       17.82       18.78      1.00 o 
  -7   3   3        6.94        9.11      1.14 o 
  -6   3   3        0.10        0.95      0.75 o 
  -5   3   3       71.11       71.18      1.41 o 
  -4   3   3        0.68        0.55      0.37 o 
  -3   3   3      176.46      166.06      3.26 o 
  -2   3   3      433.23      438.94      6.93 o 
  -1   3   3     1972.53     1974.85     27.81 o 
   0   3   3       98.39      103.60      1.32 o 
   1   3   3      662.42      725.67      7.42 o 
   2   3   3      235.19      230.04      3.74 o 
   3   3   3     1296.55     1330.75     18.97 o 
   4   3   3      390.25      395.18      6.30 o 
   5   3   3       70.96       63.21      1.74 o 
   6   3   3      626.92      613.04      9.65 o 
   7   3   3      244.48      241.29      4.69 o 
   8   3   3        0.92        0.22      0.47 o 
   9   3   3        2.73        1.43      0.96 o 
  -6   4   3        7.60        8.16      1.13 o 
  -5   4   3        4.93        5.43      0.92 o 
  -4   4   3       19.53       16.92      1.20 o 
  -3   4   3       28.16       27.00      1.33 o 
  -2   4   3      596.10      604.02      9.39 o 
  -1   4   3      706.41      727.62      7.51 o 
   0   4   3      395.88      436.04      7.27 o 
   1   4   3        2.61        3.78      0.31 o 
   2   4   3       67.83       79.44      1.21 o 
   3   4   3       15.34       19.03      0.93 o 
   4   4   3      189.35      211.51      3.84 o 
   5   4   3      350.19      355.81      6.02 o 
   6   4   3       56.34       53.18      1.82 o 
   7   4   3       89.59       87.57      2.46 o 
   8   4   3        6.46        6.73      1.03 o 
   9   4   3       32.93       37.12      1.91 o 
  -6   5   3        1.45        1.42      0.99 o 
  -5   5   3        7.62        7.63      1.10 o 
  -4   5   3        0.00       -1.09      0.72 o 
  -3   5   3      503.04      471.28      7.88 o 
  -2   5   3       94.77       89.83      2.34 o 
  -1   5   3       14.59       15.42      1.07 o 
   0   5   3       64.08       64.83      1.08 o 
   1   5   3      184.10      196.54      4.98 o 
   2   5   3       37.96       37.50      0.82 o 
   3   5   3       50.86       62.90      1.12 o 
   4   5   3       56.19       52.83      1.60 o 
   5   5   3       41.06       40.85      1.60 o 
   6   5   3        0.88        0.61      0.74 o 
   7   5   3       99.08       95.70      2.66 o 
   8   5   3        9.17        8.04      1.13 o 
   9   5   3        2.91        4.01      1.07 o 
  -5   6   3       18.88       20.69      1.58 o 
  -4   6   3       94.80       84.69      2.66 o 
  -3   6   3      170.55      165.53      3.75 o 
  -2   6   3        2.22        2.10      0.72 o 
  -1   6   3      124.97      127.70      2.94 o 
   0   6   3      267.14      254.09      3.09 o 
   1   6   3       75.90       74.78      1.28 o 
   2   6   3        7.12        5.97      0.47 o 
   3   6   3       47.39       44.49      1.01 o 
   4   6   3       29.23       30.49      0.83 o 
   5   6   3      143.61      154.07      3.38 o 
   6   6   3       10.20       10.15      1.10 o 
   7   6   3       84.65       83.92      2.54 o 
   8   6   3        2.15        1.68      0.91 o 
   9   6   3       17.05       22.61      1.63 o 
  -4   7   3       12.56       14.65      1.47 o 
  -3   7   3        4.89        4.98      1.03 o 
  -2   7   3       57.97       57.90      2.00 o 
  -1   7   3        4.64        3.35      0.74 o 
   0   7   3      147.96      150.21      3.33 o 
   1   7   3        0.30        0.46      0.37 o 
   2   7   3      405.49      395.25      4.56 o 
   3   7   3       27.96       28.96      1.23 o 
   4   7   3       40.17       42.27      1.04 o 
   5   7   3      274.97      273.06      3.48 o 
   6   7   3       92.33       89.52      2.56 o 
   7   7   3       12.27       19.50      1.37 o 
   8   7   3       24.76       28.01      1.63 o 
   9   7   3       47.34       49.59      2.21 o 
  -3   8   3        4.57        5.25      1.11 o 
  -2   8   3        3.91        3.25      0.97 o 
  -1   8   3       13.51       14.93      1.24 o 
   0   8   3       41.94       40.02      1.70 o 
   1   8   3      196.98      190.66      3.93 o 
   2   8   3        8.93        9.01      0.61 o 
   3   8   3       17.41       19.98      0.79 o 
   4   8   3      362.57      345.77      4.21 o 
   5   8   3       83.81       75.15      2.27 o 
   6   8   3       44.23       49.43      1.87 o 
   7   8   3        1.60        0.19      0.79 o 
   8   8   3      119.56      124.07      3.43 o 
  -2   9   3       11.79       15.36      1.52 o 
  -1   9   3        6.33        5.69      1.01 o 
   0   9   3        2.15        1.23      0.81 o 
   1   9   3       19.61       18.97      1.34 o 
   2   9   3        3.94        3.75      0.78 o 
   3   9   3       93.90       91.45      3.42 o 
   4   9   3        1.24        0.11      0.68 o 
   5   9   3       32.90       35.48      1.65 o 
   6   9   3        0.34        1.24      0.68 o 
   7   9   3       41.54       41.17      1.91 o 
   8   9   3        0.61        0.78      0.95 o 
   0  10   3        0.31       -0.94      0.89 o 
   1  10   3        0.42       -1.07      0.71 o 
   3  10   3       10.09       11.34      1.07 o 
   4  10   3        0.35       -0.74      0.68 o 
   5  10   3        6.85        6.16      1.01 o 
   6  10   3        7.53        8.07      1.11 o 
   7  10   3       12.86       14.09      1.41 o 
   4  11   3        6.61        6.72      1.05 o 
  -3  -9   4        0.11       -0.37      0.76 o 
  -2  -9   4       33.73       35.90      1.83 o 
  -5  -8   4       38.87       38.87      1.85 o 
  -4  -8   4        0.59       -0.98      0.65 o 
  -3  -8   4       10.45       12.54      1.20 o 
  -2  -8   4        6.20        5.70      1.01 o 
  -1  -8   4        2.92        3.53      0.85 o 
   0  -8   4       24.89       26.25      1.51 o 
   1  -8   4        0.77        1.11      0.78 o 
  -7  -7   4        2.26        4.16      0.73 o 
  -6  -7   4       39.34       40.24      1.32 o 
  -5  -7   4        1.23        1.35      1.08 o 
  -4  -7   4        0.35        0.57      0.51 o 
  -3  -7   4        1.17        1.90      0.72 o 
  -2  -7   4       75.33       72.02      2.27 o 
  -1  -7   4        0.01        0.05      0.50 o 
   0  -7   4        0.33       -0.24      0.60 o 
   1  -7   4        1.58        0.99      0.65 o 
   2  -7   4       30.39       30.99      1.59 o 
   3  -7   4      100.76      103.71      2.05 o 
  -7  -6   4        0.22        1.19      0.63 o 
  -6  -6   4        0.08       -0.21      0.58 o 
  -5  -6   4        1.16        0.46      1.21 o 
  -4  -6   4       78.89       72.83      2.15 o 
  -3  -6   4       78.68       67.59      1.45 o 
  -2  -6   4       47.53       43.07      1.66 o 
  -1  -6   4       38.28       36.93      1.46 o 
   0  -6   4       50.56       47.11      1.69 o 
   1  -6   4        3.57        3.58      0.71 o 
   2  -6   4       17.02       16.13      0.82 o 
   3  -6   4       50.35       52.00      1.73 o 
   4  -6   4       12.33       14.27      1.28 o 
  -8  -5   4        1.76        1.46      0.95 o 
  -7  -5   4        0.36       -0.22      0.53 o 
  -6  -5   4       17.95       17.69      0.87 o 
  -5  -5   4        0.59        0.78      0.45 o 
  -4  -5   4       63.77       61.71      1.34 o 
  -3  -5   4       61.16       57.99      1.26 o 
  -2  -5   4       14.02       11.67      1.00 o 
  -1  -5   4       69.17       62.76      1.75 o 
   0  -5   4        0.43       -0.12      0.50 o 
   1  -5   4       26.92       28.81      0.84 o 
   2  -5   4       29.27       31.14      1.18 o 
   3  -5   4        2.71        2.36      0.49 o 
   4  -5   4        2.35        3.45      0.54 o 
   5  -5   4        0.21       -0.13      0.79 o 
  -8  -4   4        1.37        1.62      0.95 o 
  -7  -4   4       13.31       14.79      1.30 o 
  -6  -4   4       46.73       48.78      1.84 o 
  -5  -4   4       11.34       11.02      0.68 o 
  -4  -4   4      132.76      131.01      2.03 o 
  -3  -4   4       71.36       73.49      1.36 o 
  -2  -4   4       52.21       51.55      2.27 o 
  -1  -4   4        3.54        4.91      0.43 o 
   0  -4   4       93.82       93.30      1.13 o 
   1  -4   4       19.56       17.12      0.65 o 
   2  -4   4       70.73       76.66      1.41 o 
   3  -4   4      102.12      104.74      1.79 o 
   4  -4   4       22.07       22.03      0.86 o 
   5  -4   4        0.01       -0.23      0.46 o 
   6  -4   4        9.63       11.44      1.26 o 
  -8  -3   4        1.12        0.91      0.91 o 
  -7  -3   4       10.67       12.09      1.20 o 
  -6  -3   4       74.19       75.06      1.52 o 
  -5  -3   4      130.53      134.40      2.22 o 
  -4  -3   4       38.69       38.21      0.97 o 
  -3  -3   4      599.30      602.28      9.93 o 
  -2  -3   4       17.00       20.56      0.66 o 
  -1  -3   4     1914.92     1969.06     19.41 o 
   0  -3   4        0.48        0.58      0.21 o 
   1  -3   4      604.63      586.70      6.28 o 
   2  -3   4        2.56        2.20      0.36 o 
   3  -3   4      164.08      157.95      2.27 o 
   4  -3   4       74.70       71.66      1.44 o 
   5  -3   4      103.36      104.69      1.89 o 
   6  -3   4       42.32       40.54      0.99 o 
   7  -3   4       29.86       29.34      1.66 o 
  -8  -2   4       45.69       45.52      1.97 o 
  -7  -2   4       97.90       95.27      2.68 o 
  -6  -2   4      198.38      190.45      3.87 o 
  -5  -2   4       48.83       43.69      1.02 o 
  -4  -2   4      456.63      452.54      5.02 o 
  -3  -2   4      140.72      144.71      1.96 o 
  -2  -2   4     1191.60     1183.79      9.86 o 
  -1  -2   4     1213.81     1276.09     19.85 o 
   0  -2   4     1552.22     1565.85     22.32 o 
   1  -2   4      339.76      345.86      3.05 o 
   2  -2   4     1176.83     1162.36     11.87 o 
   3  -2   4      609.73      609.89      6.62 o 
   4  -2   4      218.42      214.60      3.23 o 
   5  -2   4      191.29      183.18      2.16 o 
   6  -2   4       66.86       74.12      1.30 o 
   7  -2   4      117.82      116.16      2.20 o 
  -8  -1   4       20.53       18.46      1.41 o 
  -7  -1   4       29.00       29.41      1.46 o 
  -6  -1   4        4.51        4.41      0.80 o 
  -5  -1   4       53.21       49.70      1.62 o 
  -4  -1   4      175.20      169.68      2.20 o 
  -3  -1   4        0.27       -0.02      0.18 o 
  -2  -1   4        6.72        3.26      0.22 o 
  -1  -1   4      308.72      286.11      3.25 o 
   0  -1   4      557.82      607.33      6.21 o 
   1  -1   4       16.15       14.08      0.33 o 
   2  -1   4     1361.06     1462.96     11.97 o 
   3  -1   4        0.02       -0.01      0.28 o 
   4  -1   4      381.69      346.06      2.89 o 
   5  -1   4        0.24       -0.02      0.31 o 
   6  -1   4       43.05       47.08      1.23 o 
   7  -1   4       28.82       29.89      1.08 o 
   8  -1   4        5.88        9.74      1.17 o 
  -8   0   4       23.74       19.16      1.38 o 
  -7   0   4       12.62       11.81      1.10 o 
  -6   0   4        1.00        0.71      0.57 o 
  -5   0   4        0.67        0.93      0.39 o 
  -4   0   4       26.36       24.90      0.55 o 
  -3   0   4       18.74       24.08      0.49 o 
  -2   0   4      390.84      422.17      3.64 o 
  -1   0   4       56.36       74.01      1.01 o 
   0   0   4     1112.63     1203.16     17.03 o 
   1   0   4        6.59        4.48      0.42 o 
   2   0   4        1.26        3.05      0.45 o 
   3   0   4      105.21      120.84      1.70 o 
   4   0   4      180.34      184.81      2.19 o 
   5   0   4        0.75        0.45      0.29 o 
   6   0   4       10.56       12.26      0.71 o 
   7   0   4       24.39       24.46      0.98 o 
   8   0   4       38.51       36.92      2.39 o 
  -7   1   4        2.23        1.08      0.72 o 
  -6   1   4        4.33        4.68      1.17 o 
  -5   1   4        0.16        0.15      0.37 o 
  -4   1   4        2.20        4.55      1.19 o 
  -3   1   4       28.46       26.70      0.49 o 
  -2   1   4      218.07      225.09      2.50 o 
  -1   1   4       73.76       71.69      0.97 o 
   0   1   4      153.11      172.33      2.77 o 
   1   1   4       67.33       73.65      1.48 o 
   2   1   4       11.90       10.12      0.42 o 
   3   1   4       64.88       70.06      1.17 o 
   4   1   4       57.89       57.25      1.20 o 
   5   1   4        3.73        6.67      0.52 o 
   6   1   4        0.11        0.29      0.39 o 
   7   1   4      129.80      125.37      2.14 o 
   8   1   4        6.29        7.58      1.17 o 
   9   1   4        7.30        7.74      0.82 o 
  -7   2   4        0.91        0.37      0.52 o 
  -6   2   4        0.22       -0.46      0.40 o 
  -5   2   4        0.09       -0.37      0.36 o 
  -4   2   4       46.90       39.88      1.16 o 
  -3   2   4       48.78       46.56      1.44 o 
  -2   2   4        0.38        3.76      0.52 o 
  -1   2   4      230.06      250.73      7.41 o 
   0   2   4      262.03      266.02      2.92 o 
   1   2   4      105.08      122.43      2.13 o 
   2   2   4        4.11        4.32      0.44 o 
   3   2   4       14.76       15.94      0.78 o 
   4   2   4       77.20       88.08      2.01 o 
   5   2   4       32.23       30.83      0.85 o 
   6   2   4       16.28       16.62      0.87 o 
   7   2   4        8.88        9.79      0.77 o 
   8   2   4       33.55       33.94      1.15 o 
   9   2   4        5.29        7.31      1.17 o 
  -7   3   4       34.39       33.66      1.73 o 
  -6   3   4        2.22        1.52      0.54 o 
  -5   3   4        3.83        3.22      0.49 o 
  -4   3   4        1.66        1.84      0.53 o 
  -3   3   4       29.41       24.20      1.11 o 
  -2   3   4      359.35      353.82      5.78 o 
  -1   3   4       72.60       74.65      1.76 o 
   0   3   4       93.36       85.61      1.17 o 
   1   3   4       71.45       88.59      1.25 o 
   2   3   4      165.22      134.10      2.43 o 
   3   3   4       46.18       42.35      1.24 o 
   4   3   4       19.24       12.91      0.86 o 
   5   3   4        1.08        1.64      0.56 o 
   6   3   4       65.79       66.06      1.99 o 
   7   3   4      108.79      111.46      2.81 o 
   8   3   4        2.82        2.54      0.93 o 
   9   3   4       26.53       26.83      1.69 o 
  -6   4   4        1.55       -0.16      0.79 o 
  -5   4   4       13.16       13.90      0.77 o 
  -4   4   4        0.05        0.08      0.67 o 
  -3   4   4       59.44       58.93      1.83 o 
  -2   4   4       13.61       15.65      1.08 o 
  -1   4   4        0.71        0.32      0.48 o 
   0   4   4      153.81      143.59      1.80 o 
   1   4   4      588.85      605.29      6.35 o 
   2   4   4       50.67       38.01      1.14 o 
   3   4   4      943.88      967.40     14.10 o 
   4   4   4      210.17      206.50      3.77 o 
   5   4   4      374.69      363.97      6.14 o 
   6   4   4        0.43       -0.23      0.58 o 
   7   4   4        3.66        2.62      0.81 o 
   8   4   4       86.50       91.51      2.70 o 
   9   4   4        3.91        4.51      1.09 o 
  -6   5   4       10.93       15.28      1.50 o 
  -5   5   4       11.59       14.11      1.31 o 
  -4   5   4       32.68       37.53      1.69 o 
  -3   5   4      145.57      129.07      3.06 o 
  -2   5   4      548.39      552.71      8.96 o 
  -1   5   4       93.94       94.40      2.35 o 
   0   5   4       74.47       80.12      1.24 o 
   1   5   4      216.22      202.71      3.28 o 
   2   5   4      739.85      771.99      8.08 o 
   3   5   4     1971.33     2064.51     29.22 o 
   4   5   4      278.08      275.89      4.82 o 
   5   5   4      287.01      274.79      4.99 o 
   6   5   4      161.43      148.08      3.32 o 
   7   5   4      228.67      221.60      4.49 o 
   8   5   4       23.52       18.16      1.37 o 
   9   5   4       63.39       62.47      2.39 o 
  -5   6   4        3.79        5.24      1.02 o 
  -4   6   4       32.58       28.93      1.65 o 
  -3   6   4      195.09      162.84      3.71 o 
  -2   6   4      109.49      112.54      2.86 o 
  -1   6   4        0.97        0.78      0.73 o 
   0   6   4      109.96      105.54      2.51 o 
   1   6   4       17.43       17.98      0.66 o 
   2   6   4      103.01      112.18      1.70 o 
   3   6   4        4.94        6.86      0.53 o 
   4   6   4      194.05      203.64      3.96 o 
   5   6   4        1.67        1.64      0.76 o 
   6   6   4      408.78      368.84      6.53 o 
   7   6   4        0.01       -0.85      0.70 o 
   8   6   4       96.71       91.27      2.72 o 
   9   6   4        0.06       -1.30      0.87 o 
  -4   7   4       34.94       30.51      1.73 o 
  -3   7   4        0.60        1.36      0.90 o 
  -2   7   4        2.52        2.67      0.89 o 
  -1   7   4       11.15        9.94      1.09 o 
   0   7   4        8.69        8.93      1.01 o 
   1   7   4       33.97       34.19      1.44 o 
   2   7   4      121.18      121.95      1.87 o 
   3   7   4        4.33        3.47      0.47 o 
   4   7   4       36.37       34.71      1.36 o 
   5   7   4        0.24       -0.27      0.39 o 
   6   7   4       30.03       28.46      1.47 o 
   7   7   4        0.80        1.28      0.79 o 
   8   7   4        4.18        5.92      1.10 o 
   9   7   4        8.40        4.97      1.16 o 
  -3   8   4        1.18        1.67      1.02 o 
  -2   8   4        3.81        3.98      1.02 o 
  -1   8   4        7.41        7.31      1.06 o 
   0   8   4       11.90       14.59      1.25 o 
   1   8   4        0.00       -0.74      0.64 o 
   2   8   4        2.11        2.49      0.46 o 
   3   8   4       17.41       17.63      1.20 o 
   4   8   4      128.68      129.43      2.07 o 
   5   8   4        6.17        6.74      0.94 o 
   6   8   4       13.47       13.52      1.12 o 
   7   8   4       12.08       11.41      1.24 o 
   8   8   4       12.96       14.26      1.41 o 
  -2   9   4        0.05       -1.28      0.86 o 
  -1   9   4        7.62        6.92      1.14 o 
   0   9   4       19.18       18.28      1.39 o 
   1   9   4       33.45       34.25      1.68 o 
   2   9   4        5.06        6.59      0.98 o 
   3   9   4       67.88       68.55      1.47 o 
   4   9   4        0.54        0.66      0.54 o 
   5   9   4       14.20       15.71      1.19 o 
   6   9   4       23.19       27.72      1.56 o 
   7   9   4       29.32       28.49      1.65 o 
   8   9   4       13.31       14.15      1.42 o 
   0  10   4       21.50       18.95      1.51 o 
   1  10   4        0.05       -1.09      0.72 o 
   2  10   4       54.33       57.98      2.17 o 
   4  10   4        6.76        9.41      1.05 o 
   5  10   4        9.55       11.41      1.17 o 
   6  10   4       14.24       14.43      1.29 o 
   7  10   4       35.99       37.15      1.90 o 
  -4  -8   5       17.45       20.04      1.48 o 
  -3  -8   5        0.00        0.20      0.73 o 
  -2  -8   5        9.19       11.34      1.21 o 
  -1  -8   5        0.04        0.14      0.72 o 
   0  -8   5       11.76       13.15      1.29 o 
  -6  -7   5        0.09        0.97      0.62 o 
  -5  -7   5       16.76       16.25      0.95 o 
  -4  -7   5        1.46        0.17      0.55 o 
  -3  -7   5       86.99       89.46      2.66 o 
  -2  -7   5       35.22       31.51      1.57 o 
  -1  -7   5       25.60       27.38      1.43 o 
   0  -7   5        4.97        5.63      0.94 o 
   1  -7   5       35.89       37.43      1.75 o 
   2  -7   5       38.42       43.96      1.97 o 
  -7  -6   5       12.97       17.46      0.99 o 
  -6  -6   5       32.73       31.30      1.13 o 
  -5  -6   5        0.35        0.45      0.48 o 
  -4  -6   5       83.85       97.37      1.87 o 
  -3  -6   5        0.23       -0.04      0.44 o 
  -2  -6   5        0.51       -0.01      0.61 o 
  -1  -6   5       36.18       37.25      1.57 o 
   0  -6   5       36.63       36.65      1.56 o 
   1  -6   5        0.34       -0.52      0.59 o 
   2  -6   5       68.81       74.52      2.34 o 
   3  -6   5        0.02       -0.05      0.51 o 
   4  -6   5       32.78       37.58      1.28 o 
  -7  -5   5       32.08       34.70      1.83 o 
  -6  -5   5       12.13       11.85      0.77 o 
  -5  -5   5       76.29       80.45      1.67 o 
  -4  -5   5       55.92       52.95      1.29 o 
  -3  -5   5      155.16      133.37      2.12 o 
  -2  -5   5        1.86        2.70      0.46 o 
  -1  -5   5       17.86       19.36      1.15 o 
   0  -5   5        0.38       -0.26      0.51 o 
   1  -5   5      272.12      261.01      4.95 o 
   2  -5   5      318.48      306.91      6.30 o 
   3  -5   5        0.07        0.89      0.89 o 
   4  -5   5       26.11       26.79      1.04 o 
   5  -5   5       18.19       21.39      2.67 o 
  -7  -4   5       12.78       14.55      1.36 o 
  -6  -4   5       12.43       13.45      0.79 o 
  -5  -4   5       31.19       29.31      0.97 o 
  -4  -4   5      125.46      116.83      1.94 o 
  -3  -4   5      140.17      128.70      1.99 o 
  -2  -4   5       70.88       70.50      1.34 o 
  -1  -4   5       55.26       50.19      1.50 o 
   0  -4   5        0.40        0.76      0.52 o 
   1  -4   5      154.58      139.26      2.06 o 
   2  -4   5       56.33       54.73      1.22 o 
   3  -4   5        6.25        7.02      0.63 o 
   4  -4   5       31.32       27.85      0.98 o 
   5  -4   5       63.72       67.44      1.59 o 
   6  -4   5        1.07        1.23      0.45 o 
  -8  -3   5        3.47        4.64      1.12 o 
  -7  -3   5        7.04        7.20      1.01 o 
  -6  -3   5        4.37        6.88      0.97 o 
  -5  -3   5       93.69       85.35      1.62 o 
  -4  -3   5       72.09       73.17      1.40 o 
  -3  -3   5       44.53       45.47      1.04 o 
  -2  -3   5      185.34      182.52      2.41 o 
  -1  -3   5      194.67      184.05      3.16 o 
   0  -3   5       20.34       19.32      0.47 o 
   1  -3   5      154.22      161.91      2.20 o 
   2  -3   5        0.33        0.19      0.32 o 
   3  -3   5      261.63      244.62      3.20 o 
   4  -3   5       13.90       13.23      0.70 o 
   5  -3   5        8.85        8.98      0.72 o 
   6  -3   5       49.44       48.17      1.10 o 
  -8  -2   5        5.88        3.59      0.90 o 
  -7  -2   5        0.69       -0.60      0.77 o 
  -6  -2   5        4.04        2.85      0.81 o 
  -5  -2   5      104.27       97.00      2.44 o 
  -4  -2   5      197.32      189.27      2.53 o 
  -3  -2   5        0.22        0.47      0.33 o 
  -2  -2   5      408.68      403.57      4.49 o 
  -1  -2   5        0.13        0.32      0.28 o 
   0  -2   5       38.17       37.95      0.79 o 
   1  -2   5        9.18        6.28      0.31 o 
   2  -2   5       21.19       15.84      0.60 o 
   3  -2   5       19.67       18.26      0.70 o 
   4  -2   5       21.73       20.70      0.77 o 
   5  -2   5       11.06        9.84      0.75 o 
   6  -2   5       15.05       13.07      0.72 o 
   7  -2   5        4.61        5.56      0.71 o 
  -8  -1   5        7.07        5.90      1.12 o 
  -7  -1   5        5.23        3.43      0.92 o 
  -6  -1   5       64.45       67.06      2.10 o 
  -5  -1   5       12.04       12.00      0.95 o 
  -4  -1   5      164.88      162.54      2.22 o 
  -3  -1   5       16.68       17.00      1.10 o 
  -2  -1   5      778.56      831.08      8.62 o 
  -1  -1   5        5.13        6.98      0.46 o 
   0  -1   5      861.21      868.68      8.81 o 
   1  -1   5       54.92       51.34      0.86 o 
   2  -1   5       58.95       53.46      0.72 o 
   3  -1   5        6.61        6.55      0.92 o 
   4  -1   5      271.20      268.50      3.40 o 
   5  -1   5      109.81      109.48      1.55 o 
   6  -1   5       18.66       20.13      0.73 o 
   7  -1   5       73.59       76.54      1.73 o 
   8  -1   5       46.41       51.51      1.53 o 
  -7   0   5       57.44       64.40      2.22 o 
  -6   0   5        4.34        4.83      0.86 o 
  -5   0   5       93.75       95.30      2.45 o 
  -4   0   5       65.35       64.91      1.21 o 
  -3   0   5      221.27      227.90      2.22 o 
  -2   0   5      553.69      562.95      6.28 o 
  -1   0   5      257.43      261.37      2.40 o 
   0   0   5      892.49      917.65     13.25 o 
   1   0   5     1636.76     1750.36     24.71 o 
   2   0   5      548.35      605.49      9.11 o 
   3   0   5      130.99      125.96      2.23 o 
   4   0   5      569.45      597.52      5.38 o 
   5   0   5       41.82       49.93      0.96 o 
   6   0   5      576.27      549.99      6.36 o 
   7   0   5        5.48        4.91      0.64 o 
   8   0   5       28.84       33.48      1.21 o 
  -7   1   5        1.89        1.95      0.82 o 
  -6   1   5       12.19       14.75      1.17 o 
  -5   1   5       21.49       19.81      0.95 o 
  -4   1   5       31.88       31.27      0.87 o 
  -3   1   5       11.68       13.66      0.60 o 
  -2   1   5        0.30        0.63      0.21 o 
  -1   1   5      703.03      729.14      7.45 o 
   0   1   5     1378.83     1406.34     19.82 o 
   1   1   5      668.20      731.80     10.66 o 
   2   1   5      294.61      341.33      5.41 o 
   3   1   5      617.59      598.52      6.46 o 
   4   1   5      127.64      125.06      1.90 o 
   5   1   5      300.60      298.52      3.84 o 
   6   1   5       30.85       28.51      0.96 o 
   7   1   5       21.11       20.41      0.89 o 
   8   1   5       26.60       26.94      1.12 o 
  -7   2   5       11.08       13.31      1.28 o 
  -6   2   5        0.17       -0.69      0.96 o 
  -5   2   5        9.79       11.42      0.69 o 
  -4   2   5        3.86        4.66      0.55 o 
  -3   2   5      117.27      121.94      2.61 o 
  -2   2   5      185.35      169.57      3.13 o 
  -1   2   5      225.35      219.21      2.01 o 
   0   2   5       28.44       27.45      0.48 o 
   1   2   5       89.03       94.10      1.30 o 
   2   2   5        3.04        2.18      0.30 o 
   3   2   5       48.23       53.51      1.44 o 
   4   2   5       16.16       16.18      0.94 o 
   5   2   5       85.76       90.71      2.29 o 
   6   2   5      295.97      268.65      4.99 o 
   7   2   5        0.03       -0.60      0.40 o 
   8   2   5       41.27       42.38      1.29 o 
   9   2   5        0.44       -0.97      1.01 o 
  -6   3   5        1.32        1.28      1.05 o 
  -5   3   5        2.39        2.11      0.51 o 
  -4   3   5        0.05       -0.08      0.36 o 
  -3   3   5       24.71       29.18      1.34 o 
  -2   3   5        0.09       -0.49      0.41 o 
  -1   3   5        1.84        3.27      0.51 o 
   0   3   5      366.38      387.39      4.19 o 
   1   3   5      284.69      315.27      3.53 o 
   2   3   5       67.97       86.71      1.85 o 
   3   3   5       68.39       71.08      1.72 o 
   4   3   5        4.04        5.95      0.70 o 
   5   3   5      325.38      325.39      5.64 o 
   6   3   5       46.52       40.47      1.55 o 
   7   3   5       68.66       67.74      2.19 o 
   8   3   5       34.06       37.38      1.77 o 
   9   3   5       21.22       25.07      1.75 o 
  -6   4   5        0.04       -0.80      0.53 o 
  -5   4   5       13.68       14.53      0.91 o 
  -4   4   5        2.73        2.08      0.77 o 
  -3   4   5       50.18       48.53      1.76 o 
  -2   4   5       22.80       22.77      1.21 o 
  -1   4   5       82.59       74.54      1.95 o 
   0   4   5        0.01        0.34      0.28 o 
   1   4   5      225.41      228.04      2.73 o 
   2   4   5       13.55       18.43      0.89 o 
   3   4   5       52.16       51.62      1.49 o 
   4   4   5       17.63       24.78      1.16 o 
   5   4   5       71.83       72.75      2.00 o 
   6   4   5      162.71      156.12      3.40 o 
   7   4   5        9.24       10.73      1.11 o 
   8   4   5        7.09        7.60      1.05 o 
   9   4   5        0.25       -0.94      0.90 o 
  -5   5   5        8.85       10.06      0.76 o 
  -4   5   5       27.48       23.49      1.43 o 
  -3   5   5       23.90       21.89      1.35 o 
  -2   5   5       56.21       62.12      2.03 o 
  -1   5   5      364.59      342.16      5.89 o 
   0   5   5      122.30      120.44      2.67 o 
   1   5   5       92.05       81.04      1.33 o 
   2   5   5      107.21      113.70      1.70 o 
   3   5   5      100.53       93.87      2.22 o 
   4   5   5        2.68        2.75      0.72 o 
   5   5   5        4.82        5.62      0.80 o 
   6   5   5       20.47       20.72      1.32 o 
   7   5   5       29.07       29.26      1.47 o 
   8   5   5       12.13       13.54      1.34 o 
   9   5   5        0.50        0.49      0.92 o 
  -5   6   5        3.57        1.01      0.98 o 
  -4   6   5        4.31        3.79      0.94 o 
  -3   6   5        1.02        3.01      0.88 o 
  -2   6   5        6.34        8.93      1.07 o 
  -1   6   5        0.16        0.27      0.58 o 
   0   6   5       89.32       88.81      2.31 o 
   1   6   5        4.79        3.45      0.40 o 
   2   6   5      502.49      514.67      9.27 o 
   3   6   5        7.71        7.81      0.56 o 
   4   6   5      110.66      113.90      2.70 o 
   5   6   5       23.02       26.10      1.39 o 
   6   6   5        4.95        6.37      0.98 o 
   7   6   5       11.58       13.90      1.14 o 
   8   6   5        5.00        4.24      1.01 o 
   9   6   5       22.53       23.27      1.67 o 
  -4   7   5       34.79       27.28      1.74 o 
  -3   7   5       50.42       47.38      2.04 o 
  -2   7   5        2.68        2.22      0.79 o 
  -1   7   5       11.24        9.90      1.06 o 
   0   7   5       38.20       42.45      1.68 o 
   1   7   5       79.12       81.91      2.25 o 
   2   7   5      222.67      209.24      2.77 o 
   3   7   5        2.08        2.36      0.58 o 
   4   7   5      314.55      320.35      4.00 o 
   5   7   5      145.52      143.68      3.34 o 
   6   7   5       20.40       23.58      1.43 o 
   7   7   5        7.51        6.03      0.98 o 
   8   7   5       75.22       68.66      2.45 o 
   9   7   5        2.98        3.47      0.98 o 
  -3   8   5       22.56       21.48      1.63 o 
  -2   8   5        1.23        1.16      0.94 o 
  -1   8   5        4.60        4.84      1.04 o 
   0   8   5        7.92        7.98      1.06 o 
   1   8   5        0.18       -0.23      0.64 o 
   2   8   5       45.65       45.81      1.71 o 
   3   8   5      147.77      144.60      2.22 o 
   4   8   5       61.91       63.61      1.39 o 
   5   8   5      134.56      145.30      2.35 o 
   6   8   5        6.76        5.77      0.63 o 
   7   8   5       83.91       87.03      2.76 o 
   8   8   5        2.11        2.82      1.03 o 
  -1   9   5        1.04        0.90      0.86 o 
   0   9   5        0.58       -0.52      0.86 o 
   1   9   5       15.13       13.53      1.27 o 
   2   9   5        5.72        6.78      0.96 o 
   3   9   5        0.80        0.71      0.69 o 
   4   9   5       30.98       32.44      1.06 o 
   5   9   5        7.28        7.31      0.67 o 
   6   9   5        5.33        8.98      1.14 o 
   7   9   5        0.18       -0.24      0.73 o 
   8   9   5       23.42       23.06      1.54 o 
   0  10   5        0.97       -1.08      0.87 o 
   1  10   5        2.72        4.21      1.03 o 
   2  10   5        0.01       -0.05      0.79 o 
   3  10   5        0.00       -0.41      0.71 o 
   4  10   5        0.50        1.14      0.73 o 
   5  10   5        0.06        0.24      0.71 o 
   6  10   5        0.30       -0.28      0.79 o 
  -5  -7   6        3.50        3.05      0.70 o 
  -4  -7   6        8.37        6.62      1.11 o 
  -3  -7   6        0.66        0.20      0.73 o 
  -2  -7   6        4.38        3.65      0.86 o 
  -1  -7   6        6.74        6.53      1.02 o 
   0  -7   6        3.85        1.75      0.78 o 
   1  -7   6        1.86        0.15      0.78 o 
  -6  -6   6        2.40        0.83      0.62 o 
  -5  -6   6        2.40        0.79      0.56 o 
  -4  -6   6        3.25        2.21      0.57 o 
  -3  -6   6        8.02        7.50      1.00 o 
  -2  -6   6        2.80        1.55      0.65 o 
  -1  -6   6        0.00        0.04      0.61 o 
   0  -6   6       11.34       10.67      1.07 o 
   1  -6   6        7.37       10.18      1.07 o 
   2  -6   6       19.20       23.35      1.47 o 
   3  -6   6        7.38        8.95      1.14 o 
  -6  -5   6        3.12        4.68      0.69 o 
  -5  -5   6        7.42        9.00      1.28 o 
  -4  -5   6       22.98       19.02      0.88 o 
  -3  -5   6       24.74       22.49      0.89 o 
  -2  -5   6       67.97       78.00      2.28 o 
  -1  -5   6        0.92        0.61      0.60 o 
   0  -5   6       24.73       23.56      1.28 o 
   1  -5   6        4.71        4.62      0.82 o 
   2  -5   6       21.72       19.08      1.24 o 
   3  -5   6        0.07       -0.52      0.47 o 
   4  -5   6        3.65        3.55      0.64 o 
  -7  -4   6       28.19       30.72      1.80 o 
  -6  -4   6        2.42        3.11      0.83 o 
  -5  -4   6       12.67       14.01      0.80 o 
  -4  -4   6        1.06        0.58      0.43 o 
  -3  -4   6       39.07       47.57      1.17 o 
  -2  -4   6       53.25       51.70      1.43 o 
  -1  -4   6       99.20      100.09      2.51 o 
   0  -4   6       20.13       18.47      1.10 o 
   1  -4   6      227.16      226.74      4.45 o 
   2  -4   6       32.72       32.01      0.98 o 
   3  -4   6      160.78      161.15      2.51 o 
   4  -4   6        0.29        0.15      0.44 o 
   5  -4   6       15.51       17.42      0.92 o 
  -7  -3   6        0.06       -1.13      0.75 o 
  -6  -3   6       39.71       47.72      1.95 o 
  -5  -3   6        0.99        0.49      0.44 o 
  -4  -3   6      192.83      189.31      2.67 o 
  -3  -3   6        1.00        0.69      0.38 o 
  -2  -3   6      167.64      162.61      2.27 o 
  -1  -3   6       68.32       65.95      1.25 o 
   0  -3   6      388.18      358.84      6.09 o 
   1  -3   6      696.89      682.28      7.37 o 
   2  -3   6       76.47       77.10      1.45 o 
   3  -3   6      317.69      313.47      4.01 o 
   4  -3   6      105.04      105.23      1.93 o 
   5  -3   6       18.74       20.21      0.92 o 
   6  -3   6        0.76        1.69      0.50 o 
  -7  -2   6        2.60        2.17      0.98 o 
  -6  -2   6       47.12       40.51      1.77 o 
  -5  -2   6      112.20      104.31      2.67 o 
  -4  -2   6       76.62       77.22      1.45 o 
  -3  -2   6      106.59      111.74      1.76 o 
  -2  -2   6       91.46       79.30      1.37 o 
  -1  -2   6       13.64       13.35      0.81 o 
   0  -2   6       68.52       59.55      1.08 o 
   1  -2   6      148.95      165.66      3.33 o 
   2  -2   6      261.81      245.12      3.12 o 
   3  -2   6        0.01        0.02      0.37 o 
   4  -2   6      117.31      123.35      2.04 o 
   5  -2   6        9.63       10.82      0.49 o 
   6  -2   6       43.68       43.74      1.40 o 
   7  -2   6        0.66       -0.43      0.48 o 
  -7  -1   6        0.41        0.59      0.69 o 
  -6  -1   6       15.85       16.73      1.29 o 
  -5  -1   6       76.23       82.43      2.29 o 
  -4  -1   6        0.98        0.98      0.57 o 
  -3  -1   6       23.49       20.23      0.68 o 
  -2  -1   6        1.67        1.79      0.68 o 
  -1  -1   6        2.32        1.35      0.38 o 
   0  -1   6        0.37       -0.06      0.23 o 
   1  -1   6        1.91        4.05      0.40 o 
   2  -1   6       30.56       26.00      1.12 o 
   3  -1   6        9.53        7.62      0.90 o 
   4  -1   6       85.16       80.35      1.52 o 
   5  -1   6       15.46       13.88      0.90 o 
   6  -1   6       52.24       51.03      1.10 o 
   7  -1   6       46.97       47.18      1.37 o 
  -7   0   6        2.48        2.69      0.90 o 
  -6   0   6        0.27       -0.48      0.64 o 
  -5   0   6       23.29       18.78      1.13 o 
  -4   0   6        3.84        6.69      0.78 o 
  -3   0   6       98.74      109.15      2.48 o 
  -2   0   6        4.92        3.23      0.29 o 
  -1   0   6      127.73      124.51      1.37 o 
   0   0   6       83.55       82.52      1.82 o 
   1   0   6       11.67       17.76      0.86 o 
   2   0   6       36.10       35.26      1.21 o 
   3   0   6       66.82       67.54      1.81 o 
   4   0   6       22.83       23.57      0.67 o 
   5   0   6       39.38       38.60      0.88 o 
   6   0   6       19.79       18.61      0.84 o 
   7   0   6      109.86       99.59      2.00 o 
   8   0   6        0.37       -0.49      1.56 o 
  -7   1   6        1.75       -0.44      0.79 o 
  -6   1   6        3.32        1.83      0.80 o 
  -5   1   6        5.29        3.85      0.71 o 
  -4   1   6       71.30       73.37      1.40 o 
  -3   1   6      267.06      249.76      3.11 o 
  -2   1   6       53.69       47.26      0.91 o 
  -1   1   6       27.22       23.32      0.60 o 
   0   1   6      223.63      223.94      3.71 o 
   1   1   6        0.19        0.65      0.35 o 
   2   1   6        2.73        4.05      0.52 o 
   3   1   6       85.14      103.25      1.64 o 
   4   1   6        7.15        9.96      0.62 o 
   5   1   6      135.55      132.21      2.14 o 
   6   1   6       15.19       16.26      0.81 o 
   7   1   6        7.18        9.04      0.73 o 
   8   1   6        3.28        4.21      0.69 o 
  -6   2   6       14.05       13.65      1.18 o 
  -5   2   6        0.12       -0.58      0.57 o 
  -4   2   6       34.32       35.13      1.02 o 
  -3   2   6       27.10       30.87      1.27 o 
  -2   2   6      198.58      190.67      3.52 o 
  -1   2   6      114.55      116.30      1.55 o 
   0   2   6      197.19      200.04      1.95 o 
   1   2   6      185.87      221.21      2.63 o 
   2   2   6      350.55      366.39      4.13 o 
   3   2   6       38.23       41.83      0.97 o 
   4   2   6      110.67      106.33      2.44 o 
   5   2   6      236.29      215.94      4.17 o 
   6   2   6       38.36       41.25      1.66 o 
   7   2   6       17.70       22.27      1.39 o 
   8   2   6        0.19       -0.04      0.83 o 
   9   2   6       18.59       21.54      1.66 o 
  -6   3   6        8.55       10.68      0.81 o 
  -5   3   6        4.16        7.23      0.85 o 
  -4   3   6        3.26        2.44      1.17 o 
  -3   3   6      138.87      139.15      3.08 o 
  -2   3   6       32.32       31.24      1.27 o 
  -1   3   6      105.71      112.54      2.46 o 
   0   3   6      429.87      444.70      4.82 o 
   1   3   6       77.00       63.86      1.49 o 
   2   3   6      466.26      434.74      6.75 o 
   3   3   6      126.67      115.75      2.45 o 
   4   3   6      181.14      172.67      3.42 o 
   5   3   6        8.99        6.34      0.85 o 
   6   3   6       83.37       80.76      2.32 o 
   7   3   6       35.94       36.81      1.65 o 
   8   3   6       64.85       60.15      2.26 o 
   9   3   6        0.06       -1.22      0.81 o 
  -6   4   6        1.53        2.38      0.94 o 
  -5   4   6        5.49        7.70      1.40 o 
  -4   4   6       45.85       50.69      1.90 o 
  -3   4   6       36.28       37.92      1.61 o 
  -2   4   6       12.94       11.78      1.04 o 
  -1   4   6      135.24      136.21      2.97 o 
   0   4   6       70.06       78.49      1.96 o 
   1   4   6      150.88      143.98      1.96 o 
   2   4   6        9.37       12.61      0.80 o 
   3   4   6      452.69      447.68      7.07 o 
   4   4   6      144.47      140.00      2.95 o 
   5   4   6      445.59      419.95      7.04 o 
   6   4   6       42.07       34.03      1.50 o 
   7   4   6      438.43      407.46      7.22 o 
   8   4   6        4.35        3.75      0.99 o 
   9   4   6       29.97       31.11      1.86 o 
  -5   5   6        0.00        0.29      0.51 o 
  -4   5   6        1.89        2.13      0.87 o 
  -3   5   6        0.38        0.39      0.75 o 
  -2   5   6       53.46       56.73      1.93 o 
  -1   5   6        0.34        1.95      0.70 o 
   0   5   6      137.60      150.23      3.17 o 
   1   5   6       10.91       13.88      0.71 o 
   2   5   6       71.62       81.89      1.72 o 
   3   5   6        1.03        2.23      0.61 o 
   4   5   6       36.10       36.16      1.43 o 
   5   5   6      270.96      255.30      4.77 o 
   6   5   6       57.72       55.65      1.93 o 
   7   5   6       24.43       22.81      1.43 o 
   8   5   6       21.35       22.79      1.54 o 
   9   5   6        5.73        5.99      1.19 o 
  -4   6   6        2.61        1.46      0.91 o 
  -3   6   6       48.83       41.57      1.87 o 
  -2   6   6       35.46       34.27      1.67 o 
  -1   6   6       18.90       16.37      1.19 o 
   0   6   6        5.73        6.87      0.91 o 
   1   6   6       23.02       16.97      1.08 o 
   2   6   6       15.09       19.06      0.75 o 
   3   6   6        2.56        1.59      0.46 o 
   4   6   6        2.47        5.74      0.88 o 
   5   6   6       67.14       57.83      1.96 o 
   6   6   6        1.61        0.17      0.77 o 
   7   6   6        9.59        9.07      1.06 o 
   8   6   6        1.75        1.51      0.80 o 
   9   6   6        0.04       -1.15      0.76 o 
  -3   7   6       17.76       17.20      1.46 o 
  -2   7   6        1.81        1.67      0.91 o 
  -1   7   6        2.13        2.60      0.83 o 
   0   7   6       32.44       27.34      1.35 o 
   1   7   6        0.03       -0.69      0.46 o 
   2   7   6        1.76        0.65      0.64 o 
   3   7   6        1.16        0.89      0.50 o 
   4   7   6        2.17        2.36      0.51 o 
   5   7   6       43.88       41.73      1.76 o 
   6   7   6        1.50        2.25      0.86 o 
   7   7   6       14.53       14.31      1.31 o 
   8   7   6        6.18        5.50      1.13 o 
  -2   8   6        0.00        0.00      0.86 o 
  -1   8   6        4.78        6.70      1.11 o 
   0   8   6        8.30        6.05      1.03 o 
   1   8   6       84.91       82.89      2.44 o 
   2   8   6        7.07        7.12      0.93 o 
   3   8   6       60.82       61.22      1.36 o 
   4   8   6       35.71       34.30      1.07 o 
   5   8   6       11.30       12.23      0.97 o 
   6   8   6       16.54       19.73      0.92 o 
   7   8   6       10.41        9.38      1.30 o 
   8   8   6        4.74        4.97      1.15 o 
  -1   9   6        0.69        1.01      0.94 o 
   0   9   6       14.77       14.93      1.41 o 
   1   9   6       57.75       60.99      2.21 o 
   2   9   6       33.00       31.35      1.56 o 
   3   9   6        5.58        5.25      0.92 o 
   4   9   6       19.46       21.11      0.92 o 
   5   9   6       15.05       17.78      0.91 o 
   6   9   6       32.48       34.47      1.19 o 
   7   9   6        4.26        5.77      1.12 o 
   1  10   6        1.13        0.92      0.99 o 
   2  10   6        7.72       11.05      1.24 o 
   3  10   6        7.89        6.93      1.06 o 
   4  10   6       41.75       44.66      1.82 o 
   5  10   6        4.39        4.35      0.65 o 
   6  10   6       23.92       29.29      1.67 o 
  -3  -7   7       11.57       12.07      1.29 o 
  -2  -7   7        4.07        5.90      1.00 o 
  -1  -7   7        2.69        2.23      0.91 o 
   0  -7   7       26.25       29.75      1.72 o 
  -5  -6   7       17.97       20.56      1.04 o 
  -4  -6   7        1.13        0.81      0.58 o 
  -3  -6   7        1.41        0.32      0.76 o 
  -2  -6   7       34.50       34.24      1.66 o 
  -1  -6   7        7.19        8.96      1.00 o 
   0  -6   7       15.03       15.27      1.24 o 
   1  -6   7        0.04       -0.63      0.66 o 
   2  -6   7       15.00       14.00      1.25 o 
  -5  -5   7        0.59        0.34      0.54 o 
  -4  -5   7        0.06        0.11      1.04 o 
  -3  -5   7       57.75       57.44      1.39 o 
  -2  -5   7       13.64       13.50      1.11 o 
  -1  -5   7       17.58       15.08      1.13 o 
   0  -5   7        0.00       -0.11      0.58 o 
   1  -5   7        9.49       10.22      1.09 o 
   2  -5   7       28.98       22.55      1.33 o 
   3  -5   7        0.71        0.79      0.74 o 
   4  -5   7       13.16       12.70      0.89 o 
  -6  -4   7        1.31        0.10      0.73 o 
  -5  -4   7       20.49       19.72      1.03 o 
  -4  -4   7        2.33        1.29      0.50 o 
  -3  -4   7       54.60       54.57      1.29 o 
  -2  -4   7        6.61        6.30      0.57 o 
  -1  -4   7       76.48       70.82      2.11 o 
   0  -4   7        4.26        6.94      0.82 o 
   1  -4   7       14.41       15.87      1.15 o 
   2  -4   7        2.16        0.14      0.68 o 
   3  -4   7        6.18        5.20      1.02 o 
   4  -4   7        0.04        0.25      0.50 o 
   5  -4   7        0.13       -0.64      0.71 o 
  -6  -3   7       11.54        9.72      1.20 o 
  -5  -3   7       30.10       28.43      1.53 o 
  -4  -3   7        2.33        1.52      0.99 o 
  -3  -3   7       23.43       23.81      1.23 o 
  -2  -3   7       38.76       38.85      1.02 o 
  -1  -3   7       25.84       25.60      2.34 o 
   0  -3   7       12.07       12.48      0.93 o 
   1  -3   7       15.14       10.88      0.97 o 
   2  -3   7      209.95      199.83      2.81 o 
   3  -3   7        6.21        4.95      0.55 o 
   4  -3   7        8.95       10.79      0.74 o 
   5  -3   7        1.04        1.63      0.97 o 
   6  -3   7        0.13        1.06      0.51 o 
  -6  -2   7        5.67        6.71      1.04 o 
  -5  -2   7        6.37        4.35      0.89 o 
  -4  -2   7        0.15        0.25      0.66 o 
  -3  -2   7       23.78       26.45      0.87 o 
  -2  -2   7       19.78       21.70      0.76 o 
  -1  -2   7        3.42        3.82      0.43 o 
   0  -2   7      461.17      478.11      6.79 o 
   1  -2   7        3.17        5.79      0.73 o 
   2  -2   7      157.60      156.16      3.37 o 
   3  -2   7        0.98        0.36      0.40 o 
   4  -2   7       11.51       10.73      0.68 o 
   5  -2   7       86.60       84.85      1.77 o 
   6  -2   7        3.70        2.35      0.50 o 
  -6  -1   7       22.87       20.57      1.35 o 
  -5  -1   7       40.19       40.90      1.71 o 
  -4  -1   7        0.68        1.09      0.58 o 
  -3  -1   7       11.40       11.93      0.59 o 
  -2  -1   7       27.86       24.67      0.77 o 
  -1  -1   7      264.54      269.83      3.28 o 
   0  -1   7      924.51      932.22     12.71 o 
   1  -1   7       24.78       23.03      0.67 o 
   2  -1   7      172.31      169.06      3.41 o 
   3  -1   7      134.63      128.93      2.94 o 
   4  -1   7      120.29      115.65      1.96 o 
   5  -1   7        6.29        5.49      0.51 o 
   6  -1   7        8.72        9.82      0.82 o 
   7  -1   7        7.56       10.47      1.73 o 
  -6   0   7       49.28       53.07      2.03 o 
  -5   0   7        5.97        5.21      0.88 o 
  -4   0   7       44.30       42.63      1.58 o 
  -3   0   7       19.79       19.59      1.12 o 
  -2   0   7       17.07       19.09      0.67 o 
  -1   0   7       49.03       44.39      0.84 o 
   0   0   7        4.23        2.96      0.55 o 
   1   0   7      112.39      123.61      2.60 o 
   2   0   7        5.53        8.27      0.76 o 
   3   0   7      247.98      248.05      4.54 o 
   4   0   7       68.22       63.84      1.38 o 
   5   0   7      192.64      189.05      2.84 o 
   6   0   7       32.59       35.42      0.95 o 
   7   0   7       15.18       17.46      0.95 o 
  -6   1   7       13.42       14.73      1.30 o 
  -5   1   7       13.93       14.78      1.09 o 
  -4   1   7       33.33       33.37      1.47 o 
  -3   1   7       21.04       23.49      0.80 o 
  -2   1   7       82.59       78.76      1.38 o 
  -1   1   7      436.61      434.89      4.76 o 
   0   1   7        0.29        0.85      0.42 o 
   1   1   7       20.58       20.16      0.93 o 
   2   1   7      115.05      117.31      2.49 o 
   3   1   7       33.09       28.74      0.86 o 
   4   1   7      208.30      198.91      2.80 o 
   5   1   7       15.38       12.62      1.10 o 
   6   1   7      150.45      146.06      3.40 o 
   7   1   7        0.42        0.71      0.70 o 
   8   1   7        7.71        8.19      1.21 o 
  -6   2   7        4.69        4.41      0.94 o 
  -5   2   7       22.39       23.14      1.36 o 
  -4   2   7       34.98       34.32      1.03 o 
  -3   2   7       97.55       95.88      1.67 o 
  -2   2   7        1.08        1.58      0.61 o 
  -1   2   7       52.00       55.35      1.57 o 
   0   2   7        7.02        8.45      0.47 o 
   1   2   7      143.79      150.21      2.01 o 
   2   2   7       82.63       91.59      1.50 o 
   3   2   7       14.22       16.18      0.67 o 
   4   2   7       44.69       39.48      1.07 o 
   5   2   7       34.23       35.44      1.52 o 
   6   2   7      154.47      133.60      3.18 o 
   7   2   7        4.96        6.83      1.03 o 
   8   2   7       16.89       18.24      1.47 o 
  -6   3   7        0.65       -0.11      0.81 o 
  -5   3   7       38.32       36.94      1.18 o 
  -4   3   7       25.68       21.80      0.90 o 
  -3   3   7       58.70       57.55      1.91 o 
  -2   3   7        3.22        2.13      0.65 o 
  -1   3   7      117.85      111.47      2.53 o 
   0   3   7        6.03        6.68      0.68 o 
   1   3   7      460.71      474.17      7.25 o 
   2   3   7      128.10      129.75      2.63 o 
   3   3   7      146.99      149.35      3.02 o 
   4   3   7       59.32       54.61      1.72 o 
   5   3   7        0.00        0.66      0.66 o 
   6   3   7      165.64      162.12      3.61 o 
   7   3   7       14.76       17.37      1.33 o 
   8   3   7        2.97        3.59      0.97 o 
  -5   4   7       10.34        7.90      1.14 o 
  -4   4   7        0.01        0.08      0.70 o 
  -3   4   7       32.44       29.88      1.52 o 
  -2   4   7       34.64       33.54      1.46 o 
  -1   4   7      400.90      379.18      6.43 o 
   0   4   7        0.31        0.48      0.54 o 
   1   4   7      298.69      298.22      3.55 o 
   2   4   7       18.00       20.46      1.05 o 
   3   4   7      275.41      258.44      4.57 o 
   4   4   7      227.17      231.48      4.36 o 
   5   4   7       17.67       17.59      1.20 o 
   6   4   7       36.79       35.04      1.58 o 
   7   4   7       25.81       23.35      1.47 o 
   8   4   7       18.88       18.82      1.45 o 
   9   4   7        1.26       -0.04      0.98 o 
  -4   5   7        4.87        4.54      1.04 o 
  -3   5   7       20.13       24.56      1.50 o 
  -2   5   7      111.72      109.91      2.87 o 
  -1   5   7       49.46       55.50      1.89 o 
   0   5   7        0.05       -0.01      0.60 o 
   1   5   7      101.18       94.93      2.33 o 
   2   5   7      100.85       97.70      1.63 o 
   3   5   7      177.51      180.95      3.55 o 
   4   5   7       11.80       13.38      1.07 o 
   5   5   7       51.29       47.50      1.76 o 
   6   5   7      162.04      139.77      3.29 o 
   7   5   7       42.00       38.74      1.76 o 
   8   5   7        2.08        1.68      0.94 o 
   9   5   7       40.27       42.74      2.12 o 
  -4   6   7       10.61       12.80      1.39 o 
  -3   6   7        4.38        5.23      1.11 o 
  -2   6   7        3.51        5.96      1.02 o 
  -1   6   7        4.16        4.04      0.89 o 
   0   6   7       18.94       18.49      1.14 o 
   1   6   7        7.78        8.11      0.89 o 
   2   6   7       56.61       59.67      1.92 o 
   3   6   7        0.47        0.00      0.46 o 
   4   6   7      462.15      443.57      7.40 o 
   5   6   7       11.01       11.63      1.10 o 
   6   6   7      139.65      133.78      3.28 o 
   7   6   7        1.59       -0.23      0.77 o 
   8   6   7       62.54       55.51      2.22 o 
  -3   7   7       10.29       12.54      1.40 o 
  -2   7   7        4.80        6.65      1.14 o 
  -1   7   7        8.96       12.14      1.27 o 
   0   7   7        0.92       -0.20      0.68 o 
   1   7   7        0.01       -0.60      0.62 o 
   2   7   7        0.66       -0.49      0.59 o 
   3   7   7       57.08       63.41      1.46 o 
   4   7   7       55.33       60.87      1.45 o 
   5   7   7        0.18        0.23      0.77 o 
   6   7   7       46.94       48.70      1.96 o 
   7   7   7       44.42       44.62      1.94 o 
   8   7   7       11.58       11.81      1.34 o 
  -2   8   7        0.79        1.86      1.05 o 
  -1   8   7        0.05        0.59      0.80 o 
   0   8   7        0.03        0.82      0.81 o 
   1   8   7        3.63        4.24      0.89 o 
   2   8   7       24.28       26.63      1.46 o 
   3   8   7       44.07       44.62      1.76 o 
   4   8   7       11.32       11.32      0.81 o 
   5   8   7        0.96        0.85      0.52 o 
   6   8   7        0.30        0.63      0.81 o 
   7   8   7        0.03        0.29      0.86 o 
   8   8   7        5.93        6.72      1.19 o 
  -1   9   7        0.26       -0.18      0.96 o 
   0   9   7        2.04        1.97      0.86 o 
   1   9   7        9.25       10.68      1.21 o 
   2   9   7        0.93        0.57      0.83 o 
   3   9   7       14.17       17.36      1.29 o 
   4   9   7       24.94       19.52      1.28 o 
   5   9   7        0.01        0.17      0.61 o 
   6   9   7        0.67       -0.57      0.57 o 
   7   9   7        0.98        1.20      0.64 o 
   1  10   7        3.44        4.31      1.14 o 
   2  10   7        1.37        2.26      0.95 o 
   3  10   7        0.32       -0.12      0.83 o 
   4  10   7        0.35        0.08      0.80 o 
   5  10   7        6.16        4.72      0.97 o 
   6  10   7        3.15        3.34      1.04 o 
  -3  -6   8        0.00       -1.07      0.71 o 
  -2  -6   8       12.26       13.11      1.24 o 
  -1  -6   8        2.43        1.35      0.79 o 
   0  -6   8       12.84       13.79      1.21 o 
  -4  -5   8       10.40       11.24      1.72 o 
  -3  -5   8       47.97       53.55      2.06 o 
  -2  -5   8        3.25        1.71      0.78 o 
  -1  -5   8       34.52       37.11      1.66 o 
   0  -5   8       30.69       31.49      1.63 o 
   1  -5   8       31.29       35.18      1.75 o 
   2  -5   8       41.99       38.63      1.78 o 
  -5  -4   8       12.26       14.26      1.32 o 
  -4  -4   8       31.85       32.68      2.76 o 
  -3  -4   8       40.60       34.91      1.11 o 
  -2  -4   8       24.84       21.08      1.29 o 
  -1  -4   8       33.82       38.93      1.63 o 
   0  -4   8        2.15        2.86      0.74 o 
   1  -4   8      144.42      143.77      3.52 o 
   2  -4   8        1.65        2.96      0.81 o 
   3  -4   8       63.04       62.53      2.20 o 
   4  -4   8        1.29       -0.25      0.55 o 
  -5  -3   8        0.58       -1.12      0.74 o 
  -4  -3   8       41.72       40.82      1.73 o 
  -3  -3   8        0.05       -0.19      0.69 o 
  -2  -3   8       55.60       57.32      1.32 o 
  -1  -3   8       14.94       17.78      1.12 o 
   0  -3   8        9.03        7.74      0.91 o 
   1  -3   8       26.31       27.03      1.39 o 
   2  -3   8       14.89       15.45      1.11 o 
   3  -3   8       31.35       31.56      1.54 o 
   4  -3   8        2.75        1.87      0.54 o 
   5  -3   8       14.42       13.56      0.87 o 
  -6  -2   8        5.10        7.69      1.17 o 
  -5  -2   8        1.54        0.57      0.65 o 
  -4  -2   8       21.76       24.25      1.42 o 
  -3  -2   8        0.95        0.60      0.63 o 
  -2  -2   8       48.98       51.37      1.18 o 
  -1  -2   8       25.88       28.85      1.38 o 
   0  -2   8        3.57        1.62      0.65 o 
   1  -2   8       29.27       26.56      1.30 o 
   2  -2   8        9.33       11.44      0.99 o 
   3  -2   8       27.03       28.65      1.35 o 
   4  -2   8       12.43       11.70      1.10 o 
   5  -2   8        0.94        2.80      0.59 o 
   6  -2   8       37.23       32.31      1.01 o 
  -6  -1   8        0.39       -0.87      0.75 o 
  -5  -1   8        8.06        7.81      1.03 o 
  -4  -1   8       25.26       25.89      1.41 o 
  -3  -1   8        7.27        9.98      0.96 o 
  -2  -1   8        3.78        2.20      0.42 o 
  -1  -1   8       23.84       24.55      0.81 o 
   0  -1   8       67.54       59.41      1.19 o 
   1  -1   8       72.91       72.19      2.00 o 
   2  -1   8        6.48        3.13      0.67 o 
   3  -1   8        1.67        0.78      0.58 o 
   4  -1   8       39.13       40.17      1.66 o 
   5  -1   8        0.13       -0.24      0.49 o 
   6  -1   8       14.24       13.95      1.38 o 
  -6   0   8        0.54        0.22      0.77 o 
  -5   0   8        1.70        0.85      0.75 o 
  -4   0   8        0.06       -0.80      0.54 o 
  -3   0   8        5.12        2.06      0.68 o 
  -2   0   8       80.75       76.29      2.07 o 
  -1   0   8       97.77      103.48      3.75 o 
   0   0   8       27.70       26.27      0.78 o 
   1   0   8      115.43      117.01      2.62 o 
   2   0   8       36.84       32.64      1.34 o 
   3   0   8        0.19       -0.39      0.43 o 
   4   0   8       10.82        8.81      0.66 o 
   5   0   8        2.44        2.67      1.14 o 
   6   0   8        2.34        3.33      0.63 o 
   7   0   8        5.75        4.11      0.99 o 
  -6   1   8        5.23        6.36      1.07 o 
  -5   1   8        7.99        7.81      1.02 o 
  -4   1   8       13.81       10.79      1.06 o 
  -3   1   8        6.44        4.77      0.75 o 
  -2   1   8       64.07       64.02      1.86 o 
  -1   1   8       83.81       81.78      1.35 o 
   0   1   8       37.54       33.73      1.18 o 
   1   1   8       54.47       56.17      1.61 o 
   2   1   8      179.97      170.93      3.37 o 
   3   1   8       10.65       11.00      0.69 o 
   4   1   8       10.51       12.11      0.76 o 
   5   1   8        4.16        4.26      0.61 o 
   6   1   8        1.21        0.80      0.70 o 
   7   1   8       15.22       18.14      1.40 o 
  -5   2   8       19.22       17.35      1.30 o 
  -4   2   8        0.00        0.58      0.65 o 
  -3   2   8       61.69       61.25      1.36 o 
  -2   2   8        0.01       -0.67      0.53 o 
  -1   2   8        3.37        4.92      0.67 o 
   0   2   8      204.58      204.79      2.61 o 
   1   2   8      179.64      171.68      3.36 o 
   2   2   8      144.99      138.62      3.63 o 
   3   2   8      107.46       96.20      2.89 o 
   4   2   8      131.00      129.98      2.15 o 
   5   2   8       99.33       92.34      2.49 o 
   6   2   8       78.94       80.18      2.42 o 
   7   2   8        0.14       -0.67      0.77 o 
   8   2   8       14.48       16.45      1.49 o 
  -5   3   8       11.37       12.18      1.22 o 
  -4   3   8       33.39       33.14      1.10 o 
  -3   3   8       35.61       37.31      1.59 o 
  -2   3   8       17.98       16.68      1.11 o 
  -1   3   8       85.38       85.40      2.21 o 
   0   3   8       20.80       20.03      1.08 o 
   1   3   8      273.59      275.80      3.38 o 
   2   3   8        2.24        1.21      0.54 o 
   3   3   8      341.25      341.51      5.83 o 
   4   3   8        0.02       -0.08      0.59 o 
   5   3   8      540.03      525.59      8.69 o 
   6   3   8       12.08       13.54      1.10 o 
   7   3   8       90.17       87.53      2.65 o 
   8   3   8        1.37        2.10      0.87 o 
  -5   4   8        5.24        3.60      0.82 o 
  -4   4   8       11.83       12.65      0.85 o 
  -3   4   8        7.31        7.53      1.06 o 
  -2   4   8       63.44       65.07      2.04 o 
  -1   4   8        0.72       -0.53      0.55 o 
   0   4   8      110.58      111.71      2.67 o 
   1   4   8       54.82       61.47      1.87 o 
   2   4   8       99.92      111.66      2.46 o 
   3   4   8      102.48       98.48      2.38 o 
   4   4   8       24.30       26.44      1.31 o 
   5   4   8      363.71      345.38      6.18 o 
   6   4   8       47.10       45.11      1.83 o 
   7   4   8       14.25       15.08      1.30 o 
   8   4   8        1.04        1.35      0.95 o 
  -4   5   8        4.96        5.60      1.12 o 
  -3   5   8        0.56       -0.78      0.81 o 
  -2   5   8       42.27       40.54      1.76 o 
  -1   5   8        0.31        0.68      0.72 o 
   0   5   8       59.13       61.40      1.93 o 
   1   5   8       32.23       26.86      1.26 o 
   2   5   8       55.50       62.61      1.32 o 
   3   5   8      189.56      186.52      3.71 o 
   4   5   8       17.68       21.20      1.27 o 
   5   5   8        9.79        7.96      1.02 o 
   6   5   8        0.42        1.71      0.85 o 
   7   5   8       34.51       37.27      1.79 o 
   8   5   8        1.29        0.01      0.86 o 
  -3   6   8       13.52       13.91      1.44 o 
  -2   6   8       13.06       13.83      1.33 o 
  -1   6   8       14.58       14.32      1.22 o 
   0   6   8       99.57       92.37      2.59 o 
   1   6   8        0.68        0.18      0.65 o 
   2   6   8       91.34       90.62      2.50 o 
   3   6   8       37.00       34.68      1.08 o 
   4   6   8        1.12        0.20      0.67 o 
   5   6   8        4.62        4.09      0.87 o 
   6   6   8       14.33       14.10      1.26 o 
   7   6   8       10.20       12.33      1.29 o 
   8   6   8       17.29       16.15      1.45 o 
  -2   7   8        4.54        5.50      1.14 o 
  -1   7   8        0.02       -0.76      0.66 o 
   0   7   8        7.28       10.11      1.15 o 
   1   7   8       15.76       14.57      1.18 o 
   2   7   8        9.86        8.47      1.04 o 
   3   7   8       17.75       15.85      1.22 o 
   4   7   8        0.22       -0.14      0.49 o 
   5   7   8       60.15       64.71      2.19 o 
   6   7   8       17.05       16.32      1.35 o 
   7   7   8        4.17        4.43      1.08 o 
   8   7   8       22.51       20.91      1.60 o 
  -1   8   8        0.44       -0.25      0.88 o 
   0   8   8        1.98        1.73      0.81 o 
   1   8   8        6.26        8.75      1.19 o 
   2   8   8        9.19        9.15      1.11 o 
   3   8   8       19.97       19.43      1.33 o 
   4   8   8        2.21        1.33      0.75 o 
   5   8   8      104.09      116.35      2.22 o 
   6   8   8        9.34       11.92      1.35 o 
   7   8   8        6.58        7.30      1.24 o 
   0   9   8        0.23        0.83      0.88 o 
   1   9   8        9.37        8.12      1.20 o 
   2   9   8        0.15        0.96      0.83 o 
   3   9   8       34.24       34.18      1.74 o 
   4   9   8       19.59       21.43      1.45 o 
   5   9   8        0.84        1.27      0.61 o 
   6   9   8       10.14       13.72      1.18 o 
   3  10   8        0.68        0.10      0.81 o 
   4  10   8        0.07        0.21      0.90 o 
   5  10   8        1.41        1.90      0.95 o 
  -2  -5   9        0.07        0.11      0.74 o 
  -1  -5   9        1.70        0.09      0.74 o 
   0  -5   9        3.76        3.81      0.98 o 
   1  -5   9       38.65       38.56      1.90 o 
  -4  -4   9        6.82        9.48      1.16 o 
  -3  -4   9        2.97        3.18      0.83 o 
  -2  -4   9       11.02       12.24      1.16 o 
  -1  -4   9       36.60       43.11      1.85 o 
   0  -4   9        6.52        7.19      0.97 o 
   1  -4   9       33.60       35.04      1.73 o 
   2  -4   9        1.05        0.52      0.79 o 
   3  -4   9        3.09        2.63      0.91 o 
  -4  -3   9       11.28       11.93      1.15 o 
  -3  -3   9        0.04       -0.61      0.44 o 
  -2  -3   9       38.35       48.20      1.83 o 
  -1  -3   9       44.37       41.88      1.71 o 
   0  -3   9       71.98       82.50      2.50 o 
   1  -3   9        7.15        7.95      1.01 o 
   2  -3   9       18.30       19.61      1.33 o 
   3  -3   9       38.75       38.03      1.78 o 
   4  -3   9       25.87       25.62      1.59 o 
  -5  -2   9       11.54       11.76      1.25 o 
  -4  -2   9       24.81       24.99      1.50 o 
  -3  -2   9       11.49       12.34      1.11 o 
  -2  -2   9       25.95       28.59      1.96 o 
  -1  -2   9       24.37       28.30      1.39 o 
   0  -2   9      164.86      161.26      3.60 o 
   1  -2   9        6.58        5.46      0.89 o 
   2  -2   9       93.59       95.10      2.62 o 
   3  -2   9        2.13        2.54      0.80 o 
   4  -2   9      143.89      139.23      3.51 o 
   5  -2   9        0.16        0.29      0.57 o 
  -5  -1   9       26.82       23.85      1.48 o 
  -4  -1   9        0.03       -0.97      0.64 o 
  -3  -1   9       39.50       37.90      1.60 o 
  -2  -1   9        0.23       -0.43      0.53 o 
  -1  -1   9       12.65       12.92      1.06 o 
   0  -1   9        7.71        8.17      0.88 o 
   1  -1   9        1.68        1.01      0.60 o 
   2  -1   9       30.86       33.45      1.48 o 
   3  -1   9       26.29       27.06      1.40 o 
   4  -1   9       12.74       14.75      1.20 o 
   5  -1   9       51.19       51.10      1.47 o 
   6  -1   9        0.27       -0.11      0.60 o 
  -5   0   9        5.25        5.79      0.94 o 
  -4   0   9       18.29       19.67      1.33 o 
  -3   0   9        4.43        4.39      0.76 o 
  -2   0   9        0.54       -0.62      0.57 o 
  -1   0   9      119.50      109.27      1.81 o 
   0   0   9       63.04       66.32      1.31 o 
   1   0   9        2.17       -0.02      0.59 o 
   2   0   9        0.03        0.91      0.56 o 
   3   0   9        1.49        0.09      0.61 o 
   4   0   9       28.71       24.89      1.29 o 
   5   0   9       53.34       47.62      1.37 o 
   6   0   9        2.33        2.44      0.64 o 
  -5   1   9        0.06       -0.26      0.73 o 
  -4   1   9        4.87        7.12      0.94 o 
  -3   1   9       13.99       12.85      1.10 o 
  -2   1   9        0.20        0.18      0.52 o 
  -1   1   9       73.54       81.92      2.18 o 
   0   1   9      194.96      192.93      2.58 o 
   1   1   9       70.87       62.29      1.80 o 
   2   1   9        0.03       -0.34      0.49 o 
   3   1   9        0.14        0.37      0.43 o 
   4   1   9        7.17        7.21      1.28 o 
   5   1   9       23.25       23.33      1.01 o 
   6   1   9        0.15       -0.01      0.75 o 
   7   1   9        4.00        2.53      0.92 o 
  -5   2   9        1.64        2.09      0.80 o 
  -4   2   9        0.72       -0.17      0.65 o 
  -3   2   9       41.58       43.84      1.73 o 
  -1   2   9       73.03       73.23      1.98 o 
   0   2   9       43.92       44.12      1.52 o 
   1   2   9      214.12      215.87      2.83 o 
   2   2   9        7.14        8.22      0.59 o 
   3   2   9        0.06       -0.28      0.39 o 
   4   2   9        2.07        0.74      0.76 o 
   5   2   9        5.46        5.52      0.94 o 
   6   2   9       22.02       24.08      1.41 o 
   7   2   9        1.63        2.21      0.82 o 
  -4   3   9        2.48        1.97      0.73 o 
  -3   3   9       31.38       29.88      1.07 o 
  -2   3   9       28.28       31.47      1.50 o 
  -1   3   9      104.77       94.96      2.41 o 
   0   3   9        9.48       11.62      0.94 o 
   1   3   9      138.87      127.63      2.89 o 
   2   3   9        3.68        4.80      0.53 o 
   3   3   9       54.62       57.36      1.83 o 
   4   3   9       10.58        8.27      0.98 o 
   5   3   9       56.26       63.61      2.13 o 
   6   3   9        0.02       -0.12      0.73 o 
   7   3   9        1.62        2.04      0.89 o 
  -4   4   9        4.97        3.12      0.82 o 
  -3   4   9        0.72       -0.59      0.75 o 
  -2   4   9        8.69        7.50      0.98 o 
  -1   4   9       30.08       31.08      1.46 o 
   0   4   9       11.63       10.59      0.96 o 
   1   4   9       33.91       34.50      1.46 o 
   2   4   9       84.59       86.74      2.19 o 
   3   4   9      143.69      140.53      3.11 o 
   4   4   9      115.36      116.02      2.86 o 
   5   4   9       11.39       11.12      1.00 o 
   6   4   9        6.89        6.71      1.07 o 
   7   4   9       35.47       38.14      1.85 o 
   8   4   9        0.18       -1.07      0.85 o 
  -3   5   9        8.95       11.40      1.27 o 
  -2   5   9        0.03       -0.47      0.73 o 
  -1   5   9        0.06        0.05      0.63 o 
   0   5   9       45.05       43.23      1.71 o 
   1   5   9        0.26        0.25      0.51 o 
   2   5   9      119.63      115.29      2.89 o 
   3   5   9        0.08        0.19      0.63 o 
   4   5   9      322.68      304.28      5.54 o 
   5   5   9        3.26        3.76      0.88 o 
   6   5   9       34.34       35.75      1.67 o 
   7   5   9       27.40       24.21      1.59 o 
   8   5   9       71.17       62.08      2.47 o 
  -3   6   9        1.92        1.68      1.05 o 
  -2   6   9        3.81        4.23      1.06 o 
  -1   6   9       27.91       27.75      1.59 o 
   0   6   9       21.36       20.57      1.29 o 
   1   6   9       21.25       21.54      1.26 o 
   2   6   9       18.27       22.78      1.37 o 
   3   6   9       70.61       73.54      2.36 o 
   4   6   9      103.68      102.48      2.70 o 
   5   6   9        2.54        2.83      0.85 o 
   6   6   9       24.56       27.32      1.56 o 
   7   6   9       14.11       11.74      1.31 o 
   8   6   9       30.08       30.79      1.84 o 
  -2   7   9        0.00       -0.22      0.99 o 
  -1   7   9       20.41       21.31      1.52 o 
   0   7   9        0.61       -0.19      0.81 o 
   1   7   9       11.35       13.33      1.26 o 
   2   7   9        3.25        1.90      0.81 o 
   3   7   9        1.60        1.80      0.80 o 
   4   7   9        0.31       -0.02      0.64 o 
   5   7   9        1.27        1.34      0.92 o 
   6   7   9        0.07       -0.37      0.91 o 
   7   7   9        2.02        2.20      1.00 o 
  -1   8   9        1.38        1.90      1.05 o 
   0   8   9        4.51        5.66      1.06 o 
   1   8   9        2.88        2.97      0.98 o 
   2   8   9       11.45       11.38      1.25 o 
   3   8   9        5.69        5.72      1.06 o 
   4   8   9       40.27       47.66      2.03 o 
   5   8   9        1.27        0.26      0.58 o 
   6   8   9        0.19       -0.28      0.86 o 
   7   8   9        0.30       -1.28      0.86 o 
   1   9   9        0.07       -0.49      0.77 o 
   2   9   9        5.94        5.07      1.12 o 
   3   9   9        0.29        0.25      0.87 o 
   4   9   9       61.38       60.83      2.28 o 
   5   9   9        2.70        1.44      0.96 o 
   6   9   9        1.93        2.44      0.74 o 
  -1  -4  10        3.72        3.01      1.01 o 
   0  -4  10       15.62       15.50      1.37 o 
   1  -4  10        2.16        3.43      1.01 o 
  -3  -3  10        0.23       -1.13      0.75 o 
  -2  -3  10       14.38       13.12      1.16 o 
  -1  -3  10        5.46        4.96      0.96 o 
   0  -3  10       33.01       35.47      1.71 o 
   1  -3  10        0.58        0.02      0.80 o 
   2  -3  10       14.44       12.17      1.26 o 
   3  -3  10       13.96       15.12      1.36 o 
  -4  -2  10        1.55        2.04      0.87 o 
  -3  -2  10       13.39       17.31      1.33 o 
  -2  -2  10       11.72       12.17      0.99 o 
  -1  -2  10       34.17       37.67      1.66 o 
   0  -2  10       12.06       13.70      1.14 o 
   2  -2  10       14.64       16.89      1.25 o 
   3  -2  10       33.43       38.50      1.80 o 
   4  -2  10        9.89       11.20      1.26 o 
  -4  -1  10        6.90        8.48      1.11 o 
  -3  -1  10        7.49        8.39      1.07 o 
  -2  -1  10        1.69        2.60      0.71 o 
  -1  -1  10       44.61       47.05      1.22 o 
   0  -1  10        5.39        3.87      0.74 o 
   1  -1  10       43.06       47.19      1.79 o 
   2  -1  10        0.21       -0.15      0.67 o 
   3  -1  10       81.46       86.99      2.62 o 
   4  -1  10        0.12       -0.91      0.70 o 
   5  -1  10        0.93        1.36      0.56 o 
  -4   0  10       19.10       16.93      1.39 o 
  -3   0  10        0.00       -0.98      0.65 o 
  -2   0  10       10.81       12.93      1.12 o 
  -1   0  10       57.90       52.95      1.79 o 
   0   0  10        1.23        0.81      0.42 o 
   1   0  10       62.91       66.21      2.04 o 
   2   0  10        3.63        2.24      0.75 o 
   3   0  10       39.91       43.22      1.75 o 
   4   0  10       18.50       21.70      1.03 o 
   5   0  10       11.60       15.61      0.97 o 
   6   0  10        1.48        2.12      0.71 o 
  -4   1  10       11.14       10.47      1.13 o 
  -3   1  10        0.05        0.50      0.72 o 
  -2   1  10        3.08        3.55      0.79 o 
  -1   1  10        0.55        1.57      0.59 o 
   0   1  10        7.41        6.48      0.77 o 
   1   1  10        0.20        0.45      0.54 o 
   2   1  10       19.82       21.05      1.21 o 
   3   1  10        0.02       -0.61      0.41 o 
   4   1  10      134.47      140.91      3.84 o 
   5   1  10        2.01        2.19      0.59 o 
   6   1  10       55.99       54.94      2.24 o 
  -4   2  10        0.47       -0.35      0.66 o 
  -3   2  10        1.11        1.68      0.78 o 
  -2   2  10       14.25       16.00      1.21 o 
   0   2  10       33.11       28.25      1.26 o 
   1   2  10       15.39       15.29      0.76 o 
   2   2  10       23.57       28.85      0.97 o 
   3   2  10       61.80       56.36      1.76 o 
   4   2  10       85.84       85.24      1.81 o 
   5   2  10       34.52       36.61      1.69 o 
   6   2  10       36.34       34.83      1.78 o 
  -3   3  10       12.43       11.23      1.14 o 
  -1   3  10       55.81       56.44      1.91 o 
   0   3  10       33.89       30.27      1.34 o 
   1   3  10        8.37       11.65      0.97 o 
   2   3  10        1.34        0.95      0.99 o 
   3   3  10       32.26       34.67      1.54 o 
   4   3  10        6.04        5.90      0.92 o 
   5   3  10       13.77       14.19      1.25 o 
   6   3  10        0.07       -0.64      0.77 o 
   7   3  10       52.92       51.68      2.18 o 
  -2   4  10       19.41       21.06      1.37 o 
  -1   4  10       13.59       12.45      1.13 o 
   0   4  10       20.01       22.82      1.28 o 
   1   4  10        4.47        3.81      0.79 o 
   2   4  10        2.95        4.50      0.76 o 
   3   4  10        5.03        5.13      0.90 o 
   4   4  10        0.67        1.04      0.72 o 
   5   4  10        0.15       -0.11      0.72 o 
   6   4  10        0.08       -0.94      0.62 o 
   7   4  10       81.62       81.38      2.78 o 
  -2   5  10        5.63        6.33      1.07 o 
  -1   5  10        0.86       -0.20      0.78 o 
   0   5  10       26.44       26.01      1.44 o 
   1   5  10        1.56        2.21      0.74 o 
   2   5  10       17.53       15.87      1.19 o 
   4   5  10        0.03       -0.33      0.69 o 
   5   5  10        8.49        8.66      1.10 o 
   6   5  10       15.74       21.31      1.48 o 
   7   5  10        3.02        1.83      0.99 o 
  -2   6  10        2.86        1.60      1.04 o 
  -1   6  10        7.72        6.55      1.15 o 
   0   6  10        0.16       -0.36      0.70 o 
   1   6  10       13.96       14.97      1.21 o 
   2   6  10        0.26       -0.09      0.75 o 
   3   6  10       52.99       53.09      2.06 o 
   4   6  10        0.92        1.09      0.87 o 
   5   6  10        4.55        4.33      1.04 o 
   6   6  10        7.11        5.72      1.10 o 
   7   6  10       19.52       19.27      1.53 o 
  -1   7  10        1.57        3.10      1.03 o 
   0   7  10       14.61       14.61      1.45 o 
   1   7  10        4.42        3.23      0.88 o 
   2   7  10       17.28       17.23      1.35 o 
   3   7  10       62.54       62.64      2.31 o 
   4   7  10        0.00       -0.68      0.72 o 
   5   7  10       20.97       20.17      1.44 o 
   6   7  10        0.84        0.73      0.87 o 
   1   8  10        0.36        0.35      0.93 o 
   2   8  10       13.71       15.17      1.40 o 
   3   8  10       23.52       21.62      1.46 o 
   4   8  10        8.75       12.25      1.35 o 
   5   8  10        0.05       -0.92      0.82 o 
   6   8  10        3.95        3.85      1.12 o 
   3   9  10       13.53       13.95      1.43 o 
   4   9  10        0.18       -0.21      0.90 o 
  -1  -2  11       18.56       19.56      1.35 o 
   0  -2  11        2.63        1.80      0.81 o 
   1  -2  11       22.83       22.80      1.48 o 
   2  -2  11       20.42       21.69      1.51 o 
  -2  -1  11       16.14       18.01      1.43 o 
   0  -1  11        1.77        0.49      0.70 o 
   1  -1  11       17.85       16.54      1.21 o 
   2  -1  11        8.96       11.29      1.17 o 
   3  -1  11        4.31        2.77      0.93 o 
   4  -1  11        0.06       -0.60      0.87 o 
  -3   0  11        0.58        1.67      0.82 o 
  -2   0  11       19.88       23.49      1.49 o 
  -1   0  11        0.10       -0.23      0.60 o 
   0   0  11       52.76       57.08      1.94 o 
   1   0  11        0.24        0.10      0.65 o 
   2   0  11       43.46       44.75      1.83 o 
   3   0  11        0.05       -0.91      0.69 o 
   4   0  11       11.84       14.23      0.96 o 
  -3   1  11        5.22        8.23      1.09 o 
  -2   1  11       58.30       55.20      2.04 o 
  -1   1  11       10.66       12.76      1.11 o 
   0   1  11       42.63       50.11      1.81 o 
   1   1  11        7.53       10.20      1.01 o 
   2   1  11      105.26      109.25      1.63 o 
   3   1  11        6.83       10.34      1.01 o 
   4   1  11       20.01       26.65      1.15 o 
   5   1  11        0.57        0.07      0.53 o 
  -3   2  11       24.93       22.23      1.49 o 
  -2   2  11       20.47       21.41      1.42 o 
  -1   2  11        1.34        1.32      0.70 o 
   1   2  11       29.47       27.52      1.26 o 
   2   2  11       61.85       64.81      2.40 o 
   3   2  11       61.48       68.87      2.68 o 
   4   2  11        1.03        1.43      0.99 o 
   5   2  11       44.51       48.07      2.06 o 
   6   2  11        5.46        4.36      0.97 o 
  -2   3  11        2.80        1.70      0.78 o 
   0   3  11        5.19        4.68      0.85 o 
   1   3  11       45.03       41.36      1.61 o 
   3   3  11      139.21      132.93      3.22 o 
   4   3  11        0.84        0.86      0.83 o 
   5   3  11       50.17       46.62      1.99 o 
   6   3  11        0.00       -0.60      0.83 o 
  -1   4  11        0.04        0.42      0.73 o 
   0   4  11        0.89        0.54      0.69 o 
   1   4  11        9.21        8.91      0.99 o 
   2   4  11       45.49       40.20      1.68 o 
   3   4  11       71.10       71.67      2.24 o 
   4   4  11        1.13        1.11      0.82 o 
   5   4  11       30.88       30.54      1.64 o 
   6   4  11       46.33       47.34      2.08 o 
  -1   5  11        8.48       10.01      1.26 o 
   0   5  11        0.42        0.83      0.76 o 
   1   5  11        0.27       -0.33      0.69 o 
   2   5  11        0.89        2.09      0.80 o 
   3   5  11        4.45        4.76      0.79 o 
   4   5  11        1.83        1.54      0.85 o 
   5   5  11        2.87        2.09      0.95 o 
   6   5  11       66.79       63.99      2.38 o 
  -1   6  11        6.49        7.33      1.24 o 
   0   6  11        2.83        1.86      0.92 o 
   1   6  11        2.18        0.62      0.82 o 
   2   6  11       11.04       12.65      1.15 o 
   3   6  11        3.05        2.89      0.86 o 
   5   6  11        2.98        4.53      1.10 o 
   6   6  11        1.86        2.42      1.02 o 
   1   7  11        0.61       -0.93      0.82 o 
   2   7  11        8.03       12.43      1.34 o 
   3   7  11        3.10        1.54      0.92 o 
   4   7  11       10.63       13.73      1.38 o 
   3   8  11        7.35        8.08      1.25 o 
   4   8  11       15.81       17.15      1.51 o 
   1   0  12        1.72        0.73      0.85 o 
   2   0  12       14.77       12.86      1.28 o 
  -1   1  12       25.14       23.68      1.41 o 
   2   1  12       13.89       15.23      0.94 o 
   3   1  12       15.03       15.15      1.00 o 
  -1   2  12       20.10       23.61      1.45 o 
   0   2  12        0.29        1.82      0.70 o 
   3   2  12       22.71       25.05      1.09 o 
   4   2  12        0.21       -0.42      0.59 o 
   1   3  12       70.21       63.56      2.09 o 
   3   3  12        9.15       12.26      1.20 o 
   4   3  12        1.10        1.20      0.86 o 
   5   3  12       18.44       20.79      1.55 o 
   0   4  12       10.96       10.91      1.12 o 
   1   4  12        4.88        4.09      0.89 o 
   2   4  12       29.78       31.15      1.56 o 
   4   4  12       15.17       17.89      1.40 o 
   5   4  12        8.37        8.05      1.20 o 
   0   5  12        1.78        0.90      0.88 o 
   1   5  12        1.62        2.65      0.80 o 
   2   5  12       20.04       18.33      1.32 o 
   3   5  12        0.03        0.18      0.65 o 
   5   5  12        4.52        6.82      1.21 o 
   1   6  12        1.61        0.67      0.88 o 
   2   6  12        9.43       11.27      1.25 o 
   3   6  12        1.86        1.99      0.96 o 
   4   6  12        3.17        2.98      0.89 o 
                                                 
